# Supplementary material for: [3-(4-Chloro­phen­yl)-5-hydr­oxy-5-phenyl-4,5-dihydro-1H-pyrazol-1-yl](3-pyrid­yl)methanone
Source: Acta Crystallogr Sect E Struct Rep Online. 2008 Nov 13;64(Pt 12):o2363–4. doi: 10.1107/S1600536808037161 (PMC2959893; doi:10.1107/S1600536808037161)
Supplement: Supplementary file 2 [file e-64-o2363-Isup2.hkl]

#
# h,k,l, Fc-squared, Fo-squared, sigma(Fo-squared) and status flag
#
data_I
_shelx_title ' jr2m in P-1  (100k)'
_shelx_refln_list_code          4
_shelx_F_calc_maximum      173.05
_exptl_crystal_F_000       392.00
_reflns_d_resolution_high  0.6615
 
loop_
 _symmetry_equiv_pos_as_xyz
 'x, y, z'
 '-x, -y, -z'
 
_cell_length_a     7.5916
_cell_length_b     9.7644
_cell_length_c    12.5474
_cell_angle_alpha 104.424
_cell_angle_beta   94.960
_cell_angle_gamma  96.081
 
_shelx_F_squared_multiplier     1.000
 
loop_
 _refln_index_h
 _refln_index_k
 _refln_index_l
 _refln_F_squared_calc
 _refln_F_squared_meas
 _refln_F_squared_sigma
 _refln_observed_status
   1   0   0      299.58      298.32      4.83 o
   2   0   0      887.75      880.32      9.88 o
   3   0   0      891.67      915.81      9.08 o
   4   0   0     1033.82     1263.27     12.17 o
   5   0   0      124.95      121.58      1.47 o
   6   0   0       11.33       17.64      0.63 o
   7   0   0      469.17      443.64      6.53 o
   8   0   0       62.64       50.75      1.85 o
   9   0   0      110.03      104.39      2.94 o
  10   0   0        0.40        1.14      0.76 o
  11   0   0       69.05       80.69      6.27 o
 -11   1   0      138.06      161.63      3.98 o
 -10   1   0      328.67      344.97      9.58 o
  -9   1   0       36.12       42.63      1.69 o
  -8   1   0       57.32       54.28      1.99 o
  -7   1   0      131.39       99.19      1.87 o
  -6   1   0      948.76      880.97      9.76 o
  -5   1   0      206.59      186.15      3.79 o
  -4   1   0       40.57       49.42      1.48 o
  -3   1   0     1389.16     1549.47     19.26 o
  -2   1   0      433.56      469.81      7.23 o
  -1   1   0      573.99      619.61      9.55 o
   1   1   0     8117.64     7711.93    110.13 o
   2   1   0      600.61      612.14      8.95 o
   3   1   0        5.85       12.04      0.41 o
   4   1   0      146.71      183.16      2.51 o
   5   1   0        7.61       13.66      0.52 o
   6   1   0      158.71      146.39      2.11 o
   7   1   0       35.08       27.89      0.79 o
   8   1   0        1.58        4.67      0.83 o
   9   1   0       33.27       33.64      1.81 o
  10   1   0        1.95        0.59      0.82 o
  11   1   0        1.33        1.87      2.12 o
 -11   2   0        3.69        2.88      2.15 o
 -10   2   0      161.02      175.36      6.18 o
  -9   2   0       49.56       43.34      2.87 o
  -8   2   0       59.14       63.16      2.47 o
  -7   2   0        8.77        7.78      1.20 o
  -6   2   0       25.22       28.14      1.98 o
  -5   2   0        1.65        2.78      0.56 o
  -4   2   0      791.99      781.64     14.93 o
  -3   2   0      490.92      501.92     12.99 o
  -2   2   0       97.89      102.56      1.49 o
  -1   2   0      715.71      742.85      6.75 o
   0   2   0        4.34        6.55      0.43 o
   1   2   0      709.76      713.32      8.95 o
   2   2   0      694.56      692.54      7.00 o
   3   2   0      193.83      184.55      2.30 o
   4   2   0      233.61      222.01      2.56 o
   5   2   0        0.08       -0.53      0.30 o
   6   2   0       15.80       18.78      0.82 o
   7   2   0        0.01        0.57      0.41 o
   8   2   0       23.24       18.84      1.84 o
   9   2   0       36.66       33.27      1.92 o
  10   2   0        0.25       -0.11      0.86 o
  11   2   0       73.97       82.72      6.61 o
 -10   3   0       30.73       30.41      3.65 o
  -9   3   0      212.45      232.38      6.83 o
  -8   3   0        3.48        2.92      0.86 o
  -7   3   0       24.76       21.92      1.44 o
  -6   3   0       14.16       18.37      1.57 o
  -5   3   0       49.57       37.83      1.52 o
  -4   3   0      105.91       97.62      2.22 o
  -3   3   0      585.73      660.61      7.47 o
  -2   3   0      854.08      853.61      9.68 o
  -1   3   0     3211.42     3411.04     32.31 o
   0   3   0     1929.10     2032.19     22.31 o
   1   3   0     1730.88     1781.93     17.60 o
   2   3   0       18.92       30.55      0.67 o
   3   3   0      115.21      104.14      1.79 o
   4   3   0      461.51      425.06      6.12 o
   5   3   0      131.72      139.48      2.37 o
   6   3   0       28.38       16.04      0.96 o
   7   3   0        3.29        3.92      0.62 o
   8   3   0      109.39      112.98      2.77 o
   9   3   0       36.35       40.44      1.53 o
  10   3   0        0.23        0.19      0.93 o
  -8   4   0        4.94        4.94      1.01 o
  -7   4   0      915.51      893.79     14.48 o
  -6   4   0      956.34      946.55     10.63 o
  -5   4   0        6.33        5.72      0.31 o
  -4   4   0     2144.01     2415.78     26.25 o
  -3   4   0     1191.77     1322.81     13.44 o
  -2   4   0        5.33        8.04      0.37 o
  -1   4   0        0.34        0.36      0.17 o
   0   4   0       62.05       57.49      1.12 o
   1   4   0     1539.92     1709.76     16.80 o
   2   4   0      899.36     1044.45      9.12 o
   3   4   0      240.53      281.20      3.16 o
   4   4   0      257.42      228.26      2.76 o
   5   4   0      440.62      442.97      6.51 o
   6   4   0        6.07       12.66      1.55 o
   7   4   0        2.78        5.69      0.80 o
   8   4   0       19.19       18.39      1.84 o
   9   4   0       16.12       15.97      1.20 o
  10   4   0      178.80      188.42      4.16 o
  -8   5   0        3.49        3.45      0.58 o
  -7   5   0        3.58        2.95      0.57 o
  -6   5   0      764.82      737.04      9.92 o
  -5   5   0      441.10      430.41      5.51 o
  -4   5   0       20.91       24.94      0.86 o
  -3   5   0      340.51      349.49      5.86 o
  -2   5   0      414.50      449.86      5.52 o
  -1   5   0      480.27      529.24      5.42 o
   0   5   0     1288.43     1381.20     12.09 o
   1   5   0       36.99       37.60      1.19 o
   2   5   0      206.56      190.50      2.34 o
   3   5   0      590.92      629.84      6.26 o
   4   5   0       19.78       16.72      0.75 o
   5   5   0       16.08       18.63      1.12 o
   6   5   0       36.85       33.57      1.52 o
   7   5   0       47.30       40.89      2.28 o
   8   5   0       14.66       21.75      2.07 o
   9   5   0        6.01        8.57      1.08 o
  10   5   0        1.93        3.56      0.89 o
  -9   6   0        0.11        0.08      0.54 o
  -8   6   0       91.04       90.41      3.11 o
  -7   6   0        5.05        6.62      0.80 o
  -6   6   0      390.01      375.22      6.78 o
  -5   6   0      170.24      164.79      3.66 o
  -4   6   0        3.76        4.82      0.80 o
  -3   6   0      595.47      619.20     12.66 o
  -2   6   0       48.33       52.67      1.20 o
  -1   6   0      129.00      135.69      1.83 o
   0   6   0      311.33      332.51      3.42 o
   1   6   0       15.12       16.63      0.56 o
   2   6   0       17.46       16.41      0.61 o
   3   6   0       56.65       53.93      1.12 o
   4   6   0      224.71      201.17      3.31 o
   5   6   0       46.67       41.96      3.20 o
   6   6   0        8.91        9.49      1.01 o
   7   6   0        7.84        9.11      1.16 o
   8   6   0       13.73       13.94      1.30 o
   9   6   0      244.39      273.02      6.06 o
 -10   7   0       15.30       13.23      1.22 o
  -9   7   0       21.80       23.23      1.64 o
  -8   7   0        4.30        4.38      0.99 o
  -7   7   0      262.27      264.17      5.49 o
  -6   7   0      415.33      405.70      7.45 o
  -5   7   0      211.01      202.72      5.16 o
  -4   7   0        4.32        5.11      0.90 o
  -3   7   0       18.28       17.61      2.40 o
  -2   7   0      806.31      807.86     10.51 o
  -1   7   0      285.65      289.27      8.00 o
   0   7   0       39.12       46.89      1.08 o
   1   7   0      168.42      166.47      2.04 o
   2   7   0        8.75       18.22      0.69 o
   3   7   0      102.12       88.73      1.51 o
   4   7   0      381.96      369.28      6.23 o
   5   7   0       83.05       85.57      2.14 o
   6   7   0       91.56       93.17      2.74 o
   7   7   0      137.77      134.89      3.50 o
   8   7   0       18.91       21.36      1.60 o
   9   7   0      122.41      135.70      4.15 o
 -10   8   0       79.23       87.98      3.50 o
  -9   8   0        0.40        1.07      0.88 o
  -8   8   0        2.55        3.11      1.05 o
  -7   8   0        0.09       -0.08      0.79 o
  -6   8   0       44.30       46.24      2.03 o
  -5   8   0      355.50      341.69      7.92 o
  -4   8   0      275.45      257.59      6.41 o
  -3   8   0      415.13      409.37      8.98 o
  -2   8   0       86.64       87.71      4.40 o
  -1   8   0      914.50      887.67     13.58 o
   0   8   0       73.87       75.18      1.67 o
   1   8   0      109.20      100.34      3.13 o
   2   8   0       47.98       50.99      1.52 o
   3   8   0       77.42       83.83      1.65 o
   4   8   0       50.99       47.57      1.48 o
   5   8   0        9.08        7.86      0.96 o
   6   8   0      514.84      529.83      8.52 o
   7   8   0       11.96       12.33      1.35 o
   8   8   0        9.96       14.37      1.68 o
  -9   9   0      179.44      176.09      6.10 o
  -8   9   0       29.03       26.28      2.23 o
  -7   9   0        2.30        0.68      1.02 o
  -6   9   0      185.74      187.17      6.61 o
  -5   9   0       63.40       58.53      2.76 o
  -4   9   0     1563.78     1527.47     27.86 o
  -3   9   0      171.50      163.43      4.90 o
  -2   9   0      314.28      312.77      6.60 o
  -1   9   0        4.38        4.86      1.06 o
   0   9   0      140.32      125.26      2.67 o
   1   9   0      148.98      147.93      3.67 o
   2   9   0       35.47       33.02      1.54 o
   3   9   0      202.72      193.67      3.68 o
   4   9   0       27.83       29.86      1.77 o
   5   9   0       10.59       13.82      1.11 o
   6   9   0      104.23      116.04      2.90 o
   7   9   0       52.66       46.20      2.30 o
  -9  10   0        3.23        1.92      1.30 o
  -8  10   0       14.70       12.86      1.89 o
  -7  10   0      326.34      309.06      9.83 o
  -6  10   0        1.25        1.22      1.22 o
  -5  10   0      116.58      110.78      5.17 o
  -4  10   0        7.09        6.25      1.67 o
  -3  10   0       97.21       98.53      3.88 o
  -2  10   0       19.21       17.11      1.43 o
  -1  10   0      116.81      105.54      3.15 o
   0  10   0      111.01       98.80      2.72 o
   1  10   0        9.96        9.41      1.04 o
   2  10   0       62.93       60.09      2.49 o
   3  10   0        3.34        1.23      0.83 o
   4  10   0        6.28        3.73      0.96 o
   5  10   0       76.00       81.99      4.60 o
   6  10   0        0.60        1.78      1.01 o
   7  10   0        1.28        1.27      1.04 o
  -8  11   0        0.05        0.54      1.13 o
  -7  11   0        2.49        0.14      1.22 o
  -6  11   0      196.68      189.35      7.46 o
  -5  11   0      107.21      105.50      5.34 o
  -4  11   0        4.68        1.92      1.36 o
  -3  11   0      113.39      108.97      5.51 o
  -2  11   0       33.37       31.80      2.26 o
  -1  11   0      103.32      101.36      3.27 o
   0  11   0       78.84       84.02      2.55 o
   1  11   0       17.06       13.87      2.87 o
   2  11   0        7.39        8.01      1.24 o
   3  11   0       92.18       86.33      3.76 o
   4  11   0       10.35        6.58      1.92 o
   5  11   0       11.39       12.62      1.95 o
   6  11   0        0.08        0.05      1.23 o
  -7  12   0        0.90        0.57      1.27 o
  -6  12   0       42.04       40.53      3.59 o
  -5  12   0      106.57       92.72      5.28 o
  -4  12   0        8.75        5.09      1.87 o
  -3  12   0      126.39      123.44      6.33 o
  -2  12   0       15.28       16.59      1.91 o
  -1  12   0       34.13       37.98      3.65 o
   0  12   0       34.26       34.00      3.36 o
   1  12   0        3.41        1.38      0.99 o
   2  12   0       11.75       10.36      2.19 o
   3  12   0       31.15       27.02      2.40 o
   4  12   0       50.08       54.20      3.98 o
  -6  13   0       21.44       25.72      3.14 o
  -5  13   0       33.83       36.46      3.65 o
  -4  13   0        8.39        5.99      2.09 o
  -3  13   0       79.13       79.50      4.66 o
  -2  13   0        0.02       -0.08      2.01 o
  -1  13   0       13.91       10.00      2.60 o
   0  13   0       13.17       10.63      2.54 o
   1  13   0        0.19        0.31      1.64 o
   2  13   0       11.39       12.64      1.57 o
   3  13   0        4.64        5.65      1.84 o
  -3  14   0        7.90        8.51      2.77 o
  -2  14   0      188.52      176.18      8.34 o
  -1  14   0       12.98       12.63      2.83 o
   0  14   0       65.09       55.76      4.38 o
  -1 -14   1       12.57       12.38      2.54 o
   0 -14   1        0.03        0.11      1.89 o
   1 -14   1       19.79       20.77      3.22 o
   2 -14   1       46.87       43.18      4.24 o
   3 -14   1      124.17      140.78      5.32 o
   4 -14   1      108.31      121.61      6.87 o
  -3 -13   1      145.82      157.81      6.84 o
  -2 -13   1       44.87       45.01      2.44 o
  -1 -13   1       35.31       34.64      2.63 o
   0 -13   1       34.66       30.07      3.42 o
   1 -13   1       16.39       11.30      2.68 o
   2 -13   1        3.23        0.06      1.95 o
   3 -13   1       18.33       19.30      4.31 o
   4 -13   1        0.05        1.30      1.70 o
   5 -13   1        0.57        0.11      1.41 o
   6 -13   1       29.20       28.18      3.31 o
  -5 -12   1       12.31       11.33      2.40 o
  -4 -12   1      154.51      144.64      6.64 o
  -3 -12   1       19.43       15.61      1.52 o
  -2 -12   1       13.14       15.58      1.57 o
  -1 -12   1        1.05       -0.22      0.95 o
   0 -12   1       38.13       42.67      3.76 o
   1 -12   1      104.83      104.48      5.68 o
   2 -12   1       24.29       27.49      2.30 o
   3 -12   1        0.62        2.46      1.58 o
   4 -12   1      270.79      262.40      9.81 o
   5 -12   1        6.03        6.36      2.01 o
   6 -12   1       14.99       13.85      2.40 o
   7 -12   1        4.87        4.27      1.67 o
  -6 -11   1       53.13       57.40      4.93 o
  -5 -11   1       19.48       15.43      2.30 o
  -4 -11   1        6.54        6.16      1.81 o
  -3 -11   1       60.28       69.87      2.70 o
  -2 -11   1       17.98       13.82      1.41 o
  -1 -11   1      233.67      224.13      5.57 o
   0 -11   1       20.19       20.03      1.29 o
   1 -11   1       98.07       96.83      6.40 o
   2 -11   1      161.97      174.81      4.46 o
   3 -11   1       18.98       21.53      2.57 o
   4 -11   1       15.94       17.97      2.43 o
   5 -11   1      293.42      288.35      9.86 o
   6 -11   1       30.88       24.36      2.63 o
   7 -11   1      114.67      107.05      5.20 o
   8 -11   1        8.26        7.55      1.78 o
  -7 -10   1       74.66       84.53      3.29 o
  -6 -10   1        8.59        7.33      1.27 o
  -5 -10   1       70.32       64.88      3.59 o
  -4 -10   1       33.90       30.35      3.33 o
  -3 -10   1      206.39      184.61      4.69 o
  -2 -10   1        3.97        2.31      0.93 o
  -1 -10   1       32.14       29.76      1.75 o
   0 -10   1      438.75      425.83      7.46 o
   1 -10   1      195.48      190.91      4.49 o
   2 -10   1      138.26      143.20      3.75 o
   3 -10   1        8.93        9.24      3.83 o
   4 -10   1      226.77      221.00      7.97 o
   5 -10   1       43.84       37.56      3.00 o
   6 -10   1       10.18       10.06      1.75 o
   7 -10   1       15.40       15.49      2.01 o
   8 -10   1       36.76       35.38      2.77 o
   9 -10   1       10.94       15.26      1.95 o
  -8  -9   1       44.72       43.69      2.96 o
  -7  -9   1        3.50        3.15      0.97 o
  -6  -9   1       27.79       31.80      1.57 o
  -5  -9   1       15.88       14.39      1.11 o
  -4  -9   1      109.23      104.77      2.47 o
  -3  -9   1       45.37       38.86      1.67 o
  -2  -9   1        3.63        5.30      1.21 o
  -1  -9   1        1.27        0.17      0.54 o
   0  -9   1      111.97      113.08      2.68 o
   1  -9   1      154.16      146.92      3.60 o
   2  -9   1        7.41        6.82      0.98 o
   3  -9   1      290.00      308.61     12.19 o
   4  -9   1        4.57        4.37      1.72 o
   5  -9   1       19.08       21.67      1.56 o
   6  -9   1       34.30       32.90      2.57 o
   7  -9   1       10.79        6.39      1.44 o
   8  -9   1       80.14       74.47      3.67 o
   9  -9   1        2.85        4.15      1.24 o
  -8  -8   1       23.72       22.44      1.88 o
  -7  -8   1      128.28      134.48      3.60 o
  -6  -8   1       39.53       39.70      1.93 o
  -5  -8   1        0.52        0.40      0.52 o
  -4  -8   1      149.02      151.91      2.77 o
  -3  -8   1      112.25      113.16      1.96 o
  -2  -8   1       66.22       67.22      1.50 o
  -1  -8   1      100.21      104.18      3.22 o
   0  -8   1      142.90      135.29      2.73 o
   1  -8   1      236.30      245.88      3.89 o
   2  -8   1      115.68      121.39      3.23 o
   3  -8   1       88.13       97.66      3.39 o
   4  -8   1       16.39       16.97      1.55 o
   5  -8   1       61.85       54.78      2.14 o
   6  -8   1       90.55       91.93      4.30 o
   7  -8   1      325.08      311.21      8.99 o
   8  -8   1       54.97       48.92      2.68 o
   9  -8   1        5.92        4.97      1.19 o
  10  -8   1       32.16       29.98      1.98 o
  -9  -7   1       37.27       43.55      2.37 o
  -8  -7   1        3.23        2.67      0.85 o
  -7  -7   1        3.20        1.86      0.77 o
  -6  -7   1        1.46        1.38      0.75 o
  -5  -7   1      186.42      191.15      3.43 o
  -4  -7   1        3.15        3.37      0.55 o
  -3  -7   1      845.93      829.37      8.89 o
  -2  -7   1      580.03      592.33      6.22 o
  -1  -7   1       10.08       12.81      0.61 o
   0  -7   1       69.08       74.61      1.27 o
   1  -7   1      215.18      233.05      3.39 o
   2  -7   1       41.50       52.24      1.80 o
   3  -7   1      220.20      238.84      5.46 o
   4  -7   1       53.25       54.83      3.50 o
   5  -7   1       66.04       64.22      3.45 o
   6  -7   1       25.13       18.47      1.99 o
   7  -7   1      212.25      209.46      4.67 o
   8  -7   1      158.28      138.76      4.58 o
   9  -7   1       38.51       37.53      2.01 o
  10  -7   1       82.29       85.21      2.94 o
  -9  -6   1      225.13      237.62      5.49 o
  -8  -6   1       61.38       60.83      3.79 o
  -7  -6   1       83.47       80.45      3.74 o
  -6  -6   1        0.01        0.17      0.78 o
  -5  -6   1      245.44      221.13      3.79 o
  -4  -6   1       42.12       42.78      1.27 o
  -3  -6   1      207.93      201.22      2.42 o
  -2  -6   1       41.68       56.56      1.63 o
  -1  -6   1        0.21        1.61      0.30 o
   0  -6   1      263.43      282.65      3.13 o
   1  -6   1       18.33       14.42      0.69 o
   2  -6   1     1036.67     1092.80     14.21 o
   3  -6   1      123.47      157.03      2.73 o
   4  -6   1      544.17      562.33      9.19 o
   5  -6   1       84.37       89.81      2.47 o
   6  -6   1       61.06       57.40      2.63 o
   7  -6   1        7.14        7.27      0.82 o
   8  -6   1        7.83        7.29      0.96 o
   9  -6   1       76.32       73.87      2.60 o
 -10  -5   1        3.80        3.40      0.91 o
  -9  -5   1        2.47        3.03      0.81 o
  -8  -5   1       37.53       40.07      2.23 o
  -7  -5   1       17.32       18.88      1.24 o
  -6  -5   1      132.77      135.38      3.51 o
  -5  -5   1       38.23       55.40      1.78 o
  -4  -5   1        4.91        4.55      0.46 o
  -3  -5   1      109.94      114.17      1.42 o
  -2  -5   1      227.94      227.85      2.37 o
  -1  -5   1      342.74      306.41      3.37 o
   0  -5   1       44.41       52.76      0.91 o
   1  -5   1        0.55        2.69      0.29 o
   2  -5   1       37.82       38.85      0.96 o
   3  -5   1       17.86       19.96      0.95 o
   4  -5   1        3.81        6.83      0.59 o
   5  -5   1      106.17       99.19      1.81 o
   6  -5   1      720.67      718.93     11.34 o
   7  -5   1        0.03       -0.09      0.48 o
   8  -5   1       21.21       20.65      1.06 o
 -10  -4   1       87.26       87.43      2.54 o
  -9  -4   1        6.14        3.78      0.76 o
  -8  -4   1      116.51      117.89      2.88 o
  -7  -4   1       63.68       56.01      2.05 o
  -6  -4   1       65.56       59.53      1.82 o
  -5  -4   1       77.63       70.19      1.88 o
  -4  -4   1      497.56      474.67      4.90 o
  -3  -4   1      145.52      119.15      1.61 o
  -2  -4   1      141.81      157.41      1.70 o
  -1  -4   1      180.58      194.98      2.21 o
   0  -4   1      486.02      495.32      7.38 o
   1  -4   1      390.41      438.61      5.24 o
   2  -4   1       25.50       31.77      0.75 o
   3  -4   1        5.13        7.46      0.42 o
   4  -4   1       21.34       17.30      0.55 o
   5  -4   1       51.43       54.53      0.86 o
   6  -4   1      455.50      464.17      7.10 o
   7  -4   1      953.76      943.17     11.19 o
   8  -4   1       32.26       32.24      2.33 o
 -10  -3   1        2.72        1.05      0.93 o
  -9  -3   1        8.52        9.00      0.81 o
  -8  -3   1       23.11       17.67      1.07 o
  -7  -3   1       36.99       25.01      1.19 o
  -6  -3   1       37.37       28.88      1.19 o
  -5  -3   1       46.86       45.50      1.29 o
  -4  -3   1      572.47      583.54      5.79 o
  -3  -3   1       29.08       47.54      0.91 o
  -2  -3   1       35.72       28.22      0.66 o
  -1  -3   1      605.72      610.72      6.35 o
   0  -3   1      582.50      635.90      8.10 o
   1  -3   1      852.79      926.70     10.68 o
   2  -3   1      863.69      890.21     12.79 o
   3  -3   1       32.90       44.14      0.76 o
   4  -3   1      108.65      103.91      1.54 o
   5  -3   1      575.12      574.29     11.96 o
   6  -3   1      215.37      230.22      4.81 o
   7  -3   1      259.27      256.51      5.38 o
   8  -3   1       48.83       49.52      2.21 o
   9  -3   1       19.01       20.02      2.08 o
  10  -3   1        7.88       12.43      2.71 o
 -11  -2   1        7.76       11.08      1.63 o
 -10  -2   1       71.10       83.35      3.04 o
  -9  -2   1       21.86       26.13      1.70 o
  -8  -2   1        3.14        0.94      0.43 o
  -7  -2   1      323.41      269.00      4.32 o
  -6  -2   1       35.69       36.13      1.23 o
  -5  -2   1       61.17       81.61      1.33 o
  -4  -2   1      848.40      953.07      9.59 o
  -3  -2   1     5584.22     5830.41     55.86 o
  -2  -2   1       26.09       27.10      0.59 o
  -1  -2   1      795.26      834.89     10.51 o
   0  -2   1      276.85      289.49      3.91 o
   1  -2   1     4280.01     4382.65     54.91 o
   2  -2   1        0.89        0.98      0.17 o
   3  -2   1      258.49      244.63      3.95 o
   4  -2   1      345.97      380.24      5.72 o
   5  -2   1        2.38        1.26      0.82 o
   6  -2   1     1072.70     1073.10     16.45 o
   7  -2   1       23.71       19.51      0.65 o
   8  -2   1      127.31      125.91      3.60 o
   9  -2   1       11.51       11.77      0.91 o
  10  -2   1       70.65       77.53      2.30 o
  11  -2   1        2.56        3.08      2.32 o
 -11  -1   1      116.69      128.70      4.33 o
 -10  -1   1        4.53        3.79      1.68 o
  -9  -1   1      274.23      287.23      5.94 o
  -8  -1   1       88.71       79.22      2.48 o
  -7  -1   1       88.56       62.77      1.20 o
  -6  -1   1        8.69        8.72      0.47 o
  -5  -1   1      117.20      103.29      1.47 o
  -4  -1   1        5.62        8.29      0.48 o
  -3  -1   1     1195.39     1284.97     13.66 o
  -2  -1   1      811.67      798.27     10.02 o
  -1  -1   1       42.30       44.76      1.21 o
   0  -1   1     1091.19     1210.60     23.48 o
   1  -1   1     2079.72     2141.60     20.31 o
   2  -1   1       63.56       79.05      1.15 o
   3  -1   1      318.56      325.32      3.77 o
   4  -1   1      478.66      512.38      9.35 o
   5  -1   1        7.01        5.25      0.36 o
   6  -1   1      316.28      320.06      3.70 o
   7  -1   1       83.52       90.62      1.72 o
   8  -1   1      256.49      250.65      7.35 o
   9  -1   1       83.23       80.99      3.89 o
  10  -1   1       60.74       63.79      2.60 o
  11  -1   1      135.92      154.76      3.98 o
 -11   0   1       20.92       22.88      1.75 o
 -10   0   1        0.19        0.36      0.74 o
  -9   0   1        8.98        8.91      0.95 o
  -8   0   1       45.40       39.56      1.61 o
  -7   0   1      458.41      411.11     11.91 o
  -6   0   1      223.83      210.52      3.21 o
  -5   0   1        0.22        0.18      0.17 o
  -4   0   1      106.57      100.65      1.20 o
  -3   0   1      315.04      344.01      3.62 o
  -2   0   1      457.41      433.91      6.49 o
  -1   0   1      110.38      109.32      1.81 o
   0   0   1      600.63      505.55     56.71 o
   1   0   1     9360.98     8606.36    103.78 o
   2   0   1     2203.80     2243.76     24.63 o
   3   0   1     1841.42     1924.18     17.43 o
   4   0   1     1666.16     1722.42     15.42 o
   5   0   1       45.55       54.86      0.81 o
   6   0   1       31.79       26.79      0.58 o
   7   0   1       89.49      101.45      2.30 o
   8   0   1       30.99       21.32      1.60 o
   9   0   1       12.78       11.15      1.55 o
  10   0   1        2.40        3.32      1.49 o
  11   0   1        0.19        0.01      0.91 o
 -11   1   1       16.65       16.49      2.44 o
 -10   1   1        0.11        0.87      0.66 o
  -9   1   1       48.29       48.79      1.75 o
  -8   1   1        3.02        3.02      0.61 o
  -7   1   1      221.42      190.76      2.89 o
  -6   1   1      410.09      378.91      4.60 o
  -5   1   1        0.01        0.49      0.39 o
  -4   1   1      275.11      250.25      4.45 o
  -3   1   1      261.44      260.33      4.38 o
  -2   1   1      415.02      427.33      7.72 o
  -1   1   1     2260.37     2199.01     22.97 o
   0   1   1      454.10      472.87      4.70 o
   1   1   1      238.74      246.63      3.38 o
   2   1   1        3.68        3.95      0.31 o
   3   1   1      961.35     1003.26      9.67 o
   4   1   1      218.45      229.25      2.81 o
   5   1   1       42.94       33.49      0.76 o
   6   1   1        0.49        0.86      0.28 o
   7   1   1       41.13       41.05      1.25 o
   8   1   1        2.34        1.44      0.90 o
   9   1   1        1.11        1.20      0.81 o
  10   1   1       26.42       27.49      2.86 o
  11   1   1        7.44        7.35      1.65 o
 -11   2   1        9.45        8.45      1.98 o
 -10   2   1       32.11       28.09      2.63 o
  -9   2   1       21.23       23.61      2.25 o
  -8   2   1       14.84       13.48      2.26 o
  -7   2   1      699.91      703.57     13.18 o
  -6   2   1      549.45      517.07     10.72 o
  -5   2   1       13.89       14.46      0.95 o
  -4   2   1       41.58       53.83      1.35 o
  -3   2   1     1213.31     1219.72     17.05 o
  -2   2   1      656.18      723.23      7.52 o
  -1   2   1     2545.05     2634.59     23.49 o
   0   2   1     2096.80     2176.67     47.17 o
   1   2   1      740.99      776.60      8.73 o
   2   2   1      817.48      833.74      7.87 o
   3   2   1     2321.64     2493.91     22.62 o
   4   2   1      611.30      652.47      7.00 o
   5   2   1      153.68      149.52      2.23 o
   6   2   1        0.99        2.12      0.44 o
   7   2   1      227.21      197.62      4.30 o
   8   2   1        6.39        8.06      1.17 o
   9   2   1       74.76       74.85      2.81 o
  10   2   1      110.25      102.88      5.06 o
 -10   3   1       16.62       15.12      2.09 o
  -9   3   1        0.02        0.45      1.30 o
  -8   3   1       50.15       49.18      2.15 o
  -7   3   1      253.02      249.44      6.63 o
  -6   3   1        0.89       -0.03      0.59 o
  -5   3   1       52.55       57.83      1.03 o
  -4   3   1      231.92      245.73      2.75 o
  -3   3   1       91.68      116.76      1.60 o
  -2   3   1      486.61      475.92      4.45 o
  -1   3   1     1095.47     1204.90     11.67 o
   0   3   1     5465.57     5783.22     53.32 o
   1   3   1        0.49        0.63      0.35 o
   2   3   1     1925.21     1888.81     16.20 o
   3   3   1        2.01        3.00      0.61 o
   4   3   1        9.72        1.82      0.36 o
   5   3   1     1644.00     1552.16     17.13 o
   6   3   1      132.83      117.22      2.61 o
   7   3   1        1.86        2.67      0.73 o
   8   3   1      196.34      189.57      3.75 o
   9   3   1      105.93      113.98      3.90 o
  10   3   1       94.64      116.97      7.55 o
  -8   4   1       75.51       73.29      3.38 o
  -7   4   1       17.71       15.18      0.97 o
  -6   4   1      983.94      960.97     10.14 o
  -5   4   1      553.32      562.28      6.65 o
  -4   4   1        7.16       10.66      0.48 o
  -3   4   1     1362.18     1501.84     19.21 o
  -2   4   1     1678.67     1860.00     20.31 o
  -1   4   1       31.94       33.37      0.78 o
   0   4   1      200.94      267.20      2.91 o
   1   4   1      511.15      563.46      5.28 o
   2   4   1      203.77      244.88      2.61 o
   3   4   1      662.79      703.48      7.02 o
   4   4   1      489.41      492.85      5.61 o
   5   4   1      351.08      323.59      4.59 o
   6   4   1     1177.12     1071.65     13.96 o
   7   4   1        1.28        2.04      0.61 o
   8   4   1       16.06       15.14      1.16 o
   9   4   1       27.82       27.37      1.51 o
  10   4   1        7.01        6.63      1.07 o
  -8   5   1       48.28       48.06      1.74 o
  -7   5   1       53.33       48.94      1.65 o
  -6   5   1      132.61      113.58      2.23 o
  -5   5   1      715.78      644.46      9.93 o
  -4   5   1       35.20       33.60      1.18 o
  -3   5   1       28.79       23.48      1.02 o
  -2   5   1      438.54      453.66      5.64 o
  -1   5   1       15.15       15.64      0.49 o
   0   5   1      422.79      522.43      4.71 o
   1   5   1     1039.96     1031.56      8.73 o
   2   5   1        2.07        3.57      0.33 o
   3   5   1      107.06      100.06      1.63 o
   4   5   1      362.62      342.79      4.30 o
   5   5   1       29.28       20.45      1.18 o
   6   5   1       11.45       10.78      1.01 o
   7   5   1       54.76       51.75      1.96 o
   8   5   1       19.92       14.51      1.26 o
   9   5   1      126.78      133.28      4.86 o
  -9   6   1       80.29       78.96      2.85 o
  -8   6   1        0.33        0.33      0.57 o
  -7   6   1       74.89       79.22      2.35 o
  -6   6   1        1.73        0.82      0.53 o
  -5   6   1      106.03       95.80      2.37 o
  -4   6   1      350.53      310.25      5.54 o
  -3   6   1       30.16       24.11      1.15 o
  -2   6   1       16.89       14.16      0.69 o
  -1   6   1      477.03      465.18      4.91 o
   0   6   1      193.17      221.39      2.38 o
   1   6   1      155.20      139.81      1.75 o
   2   6   1        3.16        3.16      0.62 o
   3   6   1      973.21      907.74      8.89 o
   4   6   1       37.26       39.52      1.63 o
   5   6   1       98.36       93.36      2.52 o
   6   6   1       15.07       18.59      1.30 o
   7   6   1       93.88       93.99      2.79 o
   8   6   1       26.80       31.13      1.79 o
   9   6   1       48.36       53.11      2.58 o
 -10   7   1       40.19       41.57      2.12 o
  -9   7   1       74.65       69.72      3.00 o
  -8   7   1       14.62       16.56      1.53 o
  -7   7   1      271.61      246.42      5.25 o
  -6   7   1      215.08      205.12      5.76 o
  -5   7   1       29.74       24.47      1.63 o
  -4   7   1      124.39      121.69      9.21 o
  -3   7   1      960.49      929.98     17.33 o
  -2   7   1      569.17      590.43      8.07 o
  -1   7   1       98.02       87.20      1.67 o
   0   7   1       74.75       77.29      1.52 o
   1   7   1       51.34       42.37      0.93 o
   2   7   1     1257.93     1174.42     11.28 o
   3   7   1       95.18       74.53      1.44 o
   4   7   1      209.81      209.47      4.24 o
   5   7   1       20.95       18.27      1.09 o
   6   7   1        6.78        6.69      0.99 o
   7   7   1        3.69        4.38      0.93 o
   8   7   1        1.76        1.03      0.81 o
 -10   8   1      142.36      145.40      4.97 o
  -9   8   1       19.72       18.34      1.75 o
  -8   8   1       36.25       36.20      2.40 o
  -7   8   1        7.17        4.49      1.16 o
  -6   8   1       13.30       15.84      1.68 o
  -5   8   1        9.68        4.90      1.07 o
  -4   8   1       10.23       11.82      1.31 o
  -3   8   1      192.29      195.47      5.31 o
  -2   8   1       46.43       40.66      1.84 o
  -1   8   1     1480.11     1478.20     18.66 o
   0   8   1      282.64      295.40      4.29 o
   1   8   1       42.82       34.35      1.31 o
   2   8   1      660.54      611.32      7.74 o
   3   8   1      532.50      485.82      5.84 o
   4   8   1        3.96        6.03      0.73 o
   5   8   1       16.53       14.61      1.38 o
   6   8   1       17.93       21.50      1.82 o
   7   8   1      112.66      113.70      3.37 o
   8   8   1        7.44       10.76      1.58 o
  -9   9   1      164.90      169.93      6.10 o
  -8   9   1      320.64      302.85      9.27 o
  -7   9   1       13.15       16.33      1.92 o
  -6   9   1        1.32        0.73      0.99 o
  -5   9   1        6.29        6.78      1.50 o
  -4   9   1       36.18       43.33      2.47 o
  -3   9   1      445.52      438.16      9.83 o
  -2   9   1       53.08       57.79      2.22 o
  -1   9   1      130.99      120.11      3.26 o
   0   9   1      516.05      488.85      7.16 o
   1   9   1       26.89       24.50      1.27 o
   2   9   1        4.79        4.74      2.22 o
   3   9   1       46.44       43.40      2.23 o
   4   9   1       31.01       31.86      1.88 o
   5   9   1        3.38        5.04      0.83 o
   6   9   1        5.23        5.18      0.92 o
   7   9   1       17.04       20.95      1.95 o
  -9  10   1        5.59        4.47      1.47 o
  -8  10   1        2.99        3.62      1.50 o
  -7  10   1      115.15      110.64      5.12 o
  -6  10   1       55.66       57.20      3.59 o
  -5  10   1       40.47       39.62      3.08 o
  -4  10   1       70.60       75.46      4.24 o
  -3  10   1       19.72       19.88      3.36 o
  -2  10   1      117.47      122.01      5.32 o
  -1  10   1       35.73       33.47      1.86 o
   0  10   1        4.34        4.70      0.82 o
   1  10   1       39.59       41.77      1.81 o
   2  10   1       12.63       12.88      2.93 o
   3  10   1       64.81       66.18      3.35 o
   4  10   1       16.14       19.71      1.66 o
   5  10   1        9.27        8.81      1.34 o
   6  10   1       21.17       22.46      1.94 o
  -8  11   1        6.35        4.04      1.61 o
  -7  11   1       83.47       78.11      4.49 o
  -6  11   1       14.35       17.52      2.43 o
  -5  11   1       39.09       39.74      3.36 o
  -4  11   1      124.74      138.45      6.42 o
  -3  11   1       21.44       19.56      2.60 o
  -2  11   1      150.23      144.43      4.72 o
  -1  11   1      122.03      104.79      5.57 o
   0  11   1      351.63      347.65      6.53 o
   1  11   1      225.94      217.62      5.85 o
   2  11   1        3.10        2.69      1.16 o
   3  11   1      295.94      297.65      8.99 o
   4  11   1      149.96      140.80      6.44 o
   5  11   1        6.81        8.24      2.12 o
  -7  12   1        8.46       10.54      2.20 o
  -6  12   1       38.63       40.10      3.56 o
  -5  12   1       41.86       44.00      3.73 o
  -4  12   1      294.91      300.56     10.88 o
  -3  12   1       88.41       94.60      4.28 o
  -2  12   1       62.71       61.95      3.24 o
  -1  12   1       92.04       90.21      5.37 o
   0  12   1       51.25       52.76      4.13 o
   1  12   1      114.61      114.87      4.25 o
   2  12   1       24.14       27.49      2.05 o
   3  12   1       65.86       65.90      4.27 o
   4  12   1       58.05       64.21      4.44 o
  -5  13   1        2.87        1.30      1.70 o
  -4  13   1        0.67        1.47      1.70 o
  -3  13   1       21.05       19.12      2.22 o
  -2  13   1       14.32       13.88      2.91 o
  -1  13   1        0.06        0.96      1.95 o
   0  13   1       26.90       25.60      3.17 o
   1  13   1       98.19      100.13      5.40 o
   2  13   1      113.17      128.03      4.10 o
  -2  14   1        0.53       -0.31      2.09 o
  -1  14   1      194.76      181.10      8.37 o
  -1 -14   2       27.05       26.76      3.19 o
   0 -14   2       70.94       72.35      5.06 o
   1 -14   2       18.78       18.85      3.19 o
   2 -14   2       44.34       37.39      4.07 o
   3 -14   2        2.10        2.50      1.55 o
   4 -14   2      202.04      189.86      8.73 o
  -3 -13   2       25.29       30.18      3.02 o
  -2 -13   2      300.74      310.61      7.28 o
  -1 -13   2       69.61       69.05      5.75 o
   0 -13   2      323.51      324.38     11.53 o
   1 -13   2        8.10       10.68      2.66 o
   2 -13   2      180.57      178.39      9.18 o
   3 -13   2       10.62        8.92      1.81 o
   4 -13   2       17.68       19.47      2.88 o
   5 -13   2       18.05       25.10      3.14 o
   6 -13   2        6.63        2.94      1.61 o
  -5 -12   2       14.73       15.35      2.60 o
  -4 -12   2        8.93        6.10      1.98 o
  -3 -12   2      192.28      191.22      5.01 o
  -2 -12   2        4.43        4.68      1.14 o
  -1 -12   2        0.02       -0.77      0.88 o
   0 -12   2        0.03        1.22      1.78 o
   1 -12   2      101.03       95.47      5.54 o
   2 -12   2        2.97        4.37      1.44 o
   3 -12   2       34.07       25.66      3.05 o
   4 -12   2        0.12       -0.68      1.27 o
   5 -12   2        8.25        7.21      2.01 o
   6 -12   2        4.55        5.28      1.87 o
   7 -12   2        0.14        0.73      1.41 o
  -6 -11   2       12.05       14.10      1.96 o
  -5 -11   2        9.17        3.97      2.09 o
  -4 -11   2       34.18       38.52      3.25 o
  -3 -11   2        3.11        2.86      1.38 o
  -2 -11   2      100.38      102.59      3.40 o
  -1 -11   2       47.66       43.18      2.42 o
   0 -11   2      138.09      138.61      3.83 o
   1 -11   2      113.35      107.07      3.34 o
   2 -11   2        0.50        0.52      0.82 o
   3 -11   2      216.76      219.79      8.39 o
   4 -11   2        1.61       -0.25      1.16 o
   5 -11   2       34.41       38.72      3.31 o
   6 -11   2       22.99       23.85      2.60 o
   7 -11   2       27.40       29.17      2.74 o
   8 -11   2       87.90       78.37      4.27 o
  -7 -10   2      128.43      139.32      3.73 o
  -6 -10   2       10.79       11.09      1.28 o
  -5 -10   2       45.39       44.36      2.32 o
  -4 -10   2       27.86       27.61      3.31 o
  -3 -10   2        0.30        0.56      1.03 o
  -2 -10   2      776.29      731.04     13.98 o
  -1 -10   2      503.28      460.62     11.70 o
   0 -10   2      197.23      197.25      4.18 o
   1 -10   2      482.34      496.72      8.80 o
   2 -10   2      381.93      400.06      7.46 o
   3 -10   2       28.07       25.57      1.71 o
   4 -10   2       44.01       48.21      2.28 o
   5 -10   2        1.23        1.10      1.19 o
   6 -10   2       15.00       13.90      1.95 o
   7 -10   2       38.29       37.45      2.85 o
   8 -10   2       46.02       46.86      3.11 o
   9 -10   2        8.36        7.80      1.55 o
  -8  -9   2        5.96        6.85      1.37 o
  -7  -9   2        0.53        1.18      0.81 o
  -6  -9   2        6.05        5.01      0.88 o
  -5  -9   2        4.13        4.74      0.81 o
  -4  -9   2      266.71      267.76      4.39 o
  -3  -9   2       13.56       11.74      0.83 o
  -2  -9   2      392.56      362.03      8.26 o
  -1  -9   2      119.94      122.79      2.99 o
   0  -9   2       90.53       91.81      2.16 o
   1  -9   2      221.82      230.52      4.85 o
   2  -9   2      436.16      428.49      7.59 o
   3  -9   2       77.09       73.96      3.06 o
   4  -9   2      661.30      662.14     11.35 o
   5  -9   2       18.40       17.26      1.41 o
   6  -9   2       76.61       74.33      3.76 o
   7  -9   2       78.38       72.40      3.70 o
   8  -9   2       70.64       65.40      3.42 o
   9  -9   2      103.97       91.99      3.96 o
  -8  -8   2       71.99       80.43      4.24 o
  -7  -8   2       17.74       14.78      1.83 o
  -6  -8   2      110.71      120.29      3.22 o
  -5  -8   2       29.93       34.21      1.45 o
  -4  -8   2       58.43       56.26      1.69 o
  -3  -8   2      776.26      766.75      8.51 o
  -2  -8   2      194.11      195.90      2.53 o
  -1  -8   2      310.33      302.74      4.10 o
   0  -8   2        1.06        1.17      0.47 o
   1  -8   2       13.73       10.04      0.66 o
   2  -8   2       44.34       40.72      1.73 o
   3  -8   2       18.15       18.24      1.98 o
   4  -8   2      241.29      230.17      4.96 o
   5  -8   2        1.32        1.56      0.66 o
   6  -8   2        2.12        1.77      0.74 o
   7  -8   2       28.32       26.96      2.12 o
   8  -8   2        3.59        2.77      1.07 o
   9  -8   2        1.80        2.60      1.02 o
  10  -8   2       72.93       79.64      3.22 o
  -9  -7   2        0.60        0.95      0.88 o
  -8  -7   2       34.61       35.13      1.91 o
  -7  -7   2        5.71        4.61      0.95 o
  -6  -7   2       45.79       41.86      1.84 o
  -5  -7   2       28.58       25.20      1.21 o
  -4  -7   2      101.82       89.76      1.93 o
  -3  -7   2       52.16       52.19      1.37 o
  -2  -7   2       44.04       39.35      0.95 o
  -1  -7   2      696.66      750.72      6.59 o
   0  -7   2        5.00        9.89      0.52 o
   1  -7   2      172.21      191.72      4.25 o
   2  -7   2      282.94      310.58      4.87 o
   3  -7   2        0.34        0.80      0.43 o
   4  -7   2       28.08       30.45      1.50 o
   5  -7   2      268.14      242.11      5.01 o
   6  -7   2      142.80      137.01      3.48 o
   7  -7   2       90.87       84.93      4.13 o
   8  -7   2        8.64        9.16      1.22 o
   9  -7   2       26.52       25.12      1.75 o
  10  -7   2        8.25        9.18      1.02 o
  -9  -6   2       11.68       11.40      1.79 o
  -8  -6   2       38.16       39.10      1.86 o
  -7  -6   2       78.92       70.81      2.32 o
  -6  -6   2      489.63      442.51      7.00 o
  -5  -6   2      809.25      744.44      9.37 o
  -4  -6   2      198.05      189.27      2.92 o
  -3  -6   2        1.46        1.46      0.29 o
  -2  -6   2      117.59      131.03      1.98 o
  -1  -6   2     1214.12     1336.74     10.98 o
   0  -6   2      265.48      261.32      2.94 o
   1  -6   2      267.64      331.50      3.58 o
   2  -6   2      141.74      141.53      2.68 o
   3  -6   2     2327.25     2509.10     34.05 o
   4  -6   2        0.36       -0.51      0.46 o
   5  -6   2      152.64      157.63      6.40 o
   6  -6   2      402.10      419.42      7.46 o
   7  -6   2      220.15      221.56      4.64 o
   8  -6   2       10.24        9.21      1.07 o
   9  -6   2       14.71       14.92      1.24 o
 -10  -5   2       21.57       25.39      1.60 o
  -9  -5   2      146.41      146.56      3.51 o
  -8  -5   2      106.04      110.29      2.91 o
  -7  -5   2       66.86       65.19      2.09 o
  -6  -5   2        6.19        5.63      0.91 o
  -5  -5   2     1119.62     1042.78     12.29 o
  -4  -5   2      616.57      583.51      6.62 o
  -3  -5   2        0.52        0.07      0.20 o
  -2  -5   2     1331.84     1335.69     18.13 o
  -1  -5   2       49.65       44.60      0.83 o
   0  -5   2      166.21      164.60      1.87 o
   1  -5   2      967.89     1053.59     12.01 o
   2  -5   2     1380.67     1488.03     16.83 o
   3  -5   2        7.76       16.46      0.59 o
   4  -5   2       30.93       33.14      0.81 o
   5  -5   2       58.71       59.42      1.34 o
   6  -5   2       84.32       88.76      2.53 o
   7  -5   2      196.55      183.17      3.88 o
   8  -5   2       51.54       58.57      2.07 o
   9  -5   2        4.21        4.44      0.73 o
 -10  -4   2      146.05      154.49      3.56 o
  -9  -4   2       58.04       54.52      1.95 o
  -8  -4   2        0.02       -0.58      0.46 o
  -7  -4   2       78.06       83.05      2.25 o
  -6  -4   2       29.59       16.10      0.92 o
  -5  -4   2        5.39        4.79      0.58 o
  -4  -4   2      779.87      790.65      7.14 o
  -3  -4   2      261.11      257.30      2.83 o
  -2  -4   2      876.83      926.14      8.14 o
  -1  -4   2      184.67      167.33      1.85 o
   0  -4   2      240.87      225.49      2.70 o
   1  -4   2       83.23      112.72      1.67 o
   2  -4   2      227.83      250.58      3.00 o
   3  -4   2     1475.19     1565.44     17.33 o
   4  -4   2       18.56       14.45      0.76 o
   5  -4   2       39.89       42.57      0.84 o
   6  -4   2       18.19       16.47      0.55 o
   7  -4   2     1140.01     1154.34     17.01 o
   8  -4   2        6.75        7.89      1.27 o
   9  -4   2       91.44       96.29      5.74 o
 -10  -3   2      125.16      135.50      4.12 o
  -9  -3   2        2.39        2.90      0.61 o
  -8  -3   2        1.54        1.25      0.60 o
  -7  -3   2      116.48      102.58      2.38 o
  -6  -3   2        3.40        0.45      0.42 o
  -5  -3   2       35.18       35.23      1.34 o
  -4  -3   2        9.00        8.31      0.42 o
  -3  -3   2     1363.26     1423.78     17.14 o
  -2  -3   2      173.72      185.67      2.03 o
  -1  -3   2       24.08       24.94      0.74 o
   0  -3   2       42.32       51.70      1.09 o
   1  -3   2      491.56      552.07      6.64 o
   2  -3   2       15.18       10.89      0.37 o
   3  -3   2        5.91        4.21      0.36 o
   4  -3   2      713.81      716.74      6.73 o
   5  -3   2       22.09       22.67      0.66 o
   6  -3   2       22.02       21.48      1.03 o
   7  -3   2       30.64       25.98      1.01 o
   8  -3   2       87.38       79.87      1.97 o
   9  -3   2       31.39       34.49      1.41 o
  10  -3   2        0.27        0.08      0.62 o
  11  -3   2        5.20        2.37      2.37 o
 -11  -2   2       45.15       40.58      2.58 o
 -10  -2   2      116.98      117.09      4.77 o
  -9  -2   2       24.41       27.44      2.29 o
  -8  -2   2       51.18       40.48      1.33 o
  -7  -2   2        3.45        0.71      0.43 o
  -6  -2   2      437.98      409.39      6.49 o
  -5  -2   2        0.77        1.37      0.26 o
  -4  -2   2      903.63      907.65      9.95 o
  -3  -2   2     1384.95     1531.24     16.48 o
  -2  -2   2       22.01       24.00      0.74 o
  -1  -2   2     7179.42     7132.96     80.93 o
   0  -2   2      268.10      279.94      3.83 o
   1  -2   2        0.26       -0.38      0.19 o
   2  -2   2        6.20        4.39      0.42 o
   3  -2   2      311.18      318.83      3.31 o
   4  -2   2        2.13        3.29      0.23 o
   5  -2   2      125.57      111.01      1.54 o
   6  -2   2        5.77        5.06      0.35 o
   7  -2   2        0.38        0.75      0.34 o
   8  -2   2      102.92       94.69      2.22 o
   9  -2   2       69.05       68.68      2.16 o
  10  -2   2       16.20       18.58      3.29 o
  11  -2   2        1.58        1.18      1.12 o
 -11  -1   2      143.54      162.51      6.22 o
 -10  -1   2      148.77      145.85      4.00 o
  -9  -1   2       74.49       72.03      2.52 o
  -8  -1   2      167.83      148.85      4.10 o
  -7  -1   2       44.95       36.86      0.96 o
  -6  -1   2      518.02      538.02      6.12 o
  -5  -1   2       59.58       55.06      1.08 o
  -4  -1   2      148.65      150.63      2.05 o
  -3  -1   2      858.90      860.67      7.99 o
  -2  -1   2       75.01       70.16      1.04 o
  -1  -1   2        0.07        0.24      0.23 o
   0  -1   2      443.35      474.14      5.55 o
   1  -1   2      553.42      595.79      5.51 o
   2  -1   2       21.42       12.61      0.39 o
   3  -1   2        4.86        5.92      0.42 o
   4  -1   2      173.93      157.87      2.81 o
   5  -1   2        8.18        5.86      0.25 o
   6  -1   2      107.78      101.00      3.00 o
   7  -1   2        7.86        6.87      0.98 o
   8  -1   2       71.61       77.88      3.58 o
   9  -1   2      280.37      291.64      5.82 o
  10  -1   2       23.57       23.91      1.83 o
  11  -1   2       27.54       29.13      2.67 o
 -11   0   2        5.53        4.83      1.12 o
 -10   0   2       14.76       14.99      1.25 o
  -9   0   2       11.58       12.65      1.09 o
  -8   0   2      164.83      156.94      4.01 o
  -7   0   2        5.96        7.66      2.05 o
  -6   0   2      246.77      237.44      3.46 o
  -5   0   2      671.59      643.98      6.52 o
  -4   0   2        6.61        8.06      0.42 o
  -3   0   2      363.83      419.80      4.37 o
  -2   0   2      688.49      664.55      9.85 o
  -1   0   2     1711.56     1642.21     16.83 o
   0   0   2     3669.37     3659.21     40.85 o
   1   0   2     2044.59     2087.39     19.82 o
   2   0   2      257.62      269.32      2.88 o
   3   0   2     2564.11     2571.26     25.44 o
   4   0   2       39.99       39.57      0.95 o
   5   0   2      675.55      718.07      6.89 o
   6   0   2       55.06       50.90      0.95 o
   7   0   2      174.71      154.41      3.09 o
   8   0   2        0.79       -0.66      0.72 o
   9   0   2       51.87       61.45      3.51 o
  10   0   2      223.03      249.36      5.60 o
  11   0   2        4.19        2.98      1.15 o
 -11   1   2        6.70        7.69      0.95 o
 -10   1   2        2.30        1.98      0.71 o
  -9   1   2        0.03       -0.27      0.52 o
  -8   1   2      110.27       98.01      2.73 o
  -7   1   2      693.58      667.20      9.47 o
  -6   1   2      227.78      247.19      5.11 o
  -5   1   2       91.79       78.04      1.27 o
  -4   1   2      188.27      229.88      3.13 o
  -3   1   2      398.60      433.45      4.21 o
  -2   1   2      152.61      160.39      2.08 o
  -1   1   2      641.99      657.92      6.51 o
   0   1   2       76.82       73.20      1.06 o
   1   1   2     1124.15     1126.53     10.09 o
   2   1   2        0.01        0.39      0.22 o
   3   1   2      368.26      418.55      5.12 o
   4   1   2      311.55      288.24      3.46 o
   5   1   2        0.45        0.45      0.22 o
   6   1   2       17.86       14.81      1.53 o
   7   1   2       79.37       65.30      1.69 o
   8   1   2       11.33       10.43      1.07 o
   9   1   2        0.15       -0.64      1.04 o
  10   1   2       73.50       81.18      4.74 o
 -11   2   2        0.87        1.49      1.40 o
 -10   2   2      109.65      114.01      4.86 o
  -9   2   2       13.86       12.81      0.94 o
  -8   2   2      105.16      104.03      2.68 o
  -7   2   2       78.48       85.42      1.50 o
  -6   2   2       26.54       21.07      0.55 o
  -5   2   2      793.81      840.20      9.65 o
  -4   2   2        3.22        1.06      0.16 o
  -3   2   2      236.40      261.87      2.88 o
  -2   2   2      330.80      327.69      2.79 o
  -1   2   2     2690.91     2790.15     26.38 o
   0   2   2     3386.41     3377.21     29.68 o
   1   2   2       77.07       81.46      1.09 o
   2   2   2      338.33      349.60      4.37 o
   3   2   2       18.33        9.98      0.55 o
   4   2   2      161.44      148.22      2.19 o
   5   2   2      638.64      602.41      7.31 o
   6   2   2       68.96       75.97      2.34 o
   7   2   2       38.89       35.68      1.57 o
   8   2   2       26.48       27.54      1.28 o
   9   2   2       36.36       32.09      1.43 o
  10   2   2       89.46       98.06      5.00 o
  -9   3   2      211.14      214.16      8.76 o
  -8   3   2        0.46        0.73      0.38 o
  -7   3   2       30.63       29.83      0.85 o
  -6   3   2      445.19      433.39      4.80 o
  -5   3   2       58.06       61.34      1.63 o
  -4   3   2       84.82       80.99      1.34 o
  -3   3   2       21.62       22.53      0.57 o
  -2   3   2      502.32      495.61      4.64 o
  -1   3   2      211.27      231.37      2.46 o
   0   3   2      685.27      746.20      7.35 o
   1   3   2     1508.36     1464.68     13.78 o
   2   3   2      167.76      143.72      1.70 o
   3   3   2       28.73       30.15      0.77 o
   4   3   2       76.22       75.83      1.51 o
   5   3   2      281.30      281.36      4.08 o
   6   3   2        4.11       11.66      2.06 o
   7   3   2       10.02       10.18      1.11 o
   8   3   2        4.07        5.29      0.80 o
   9   3   2       66.55       75.28      2.64 o
  10   3   2        1.18        0.45      1.70 o
  -8   4   2      139.95      134.63      3.67 o
  -7   4   2       35.16       31.19      0.91 o
  -6   4   2       12.57       12.42      0.86 o
  -5   4   2       29.33       31.46      1.17 o
  -4   4   2     1439.70     1509.17     19.67 o
  -3   4   2        2.75        5.19      0.33 o
  -2   4   2     1895.06     2119.75     18.79 o
  -1   4   2      384.68      424.36      4.10 o
   0   4   2      430.33      495.22      5.06 o
   1   4   2       37.93       46.92      0.86 o
   2   4   2        2.28        0.33      0.28 o
   3   4   2      287.05      306.30      3.34 o
   4   4   2       52.43       49.93      1.22 o
   5   4   2       76.65       66.45      1.95 o
   6   4   2      271.11      249.62      4.51 o
   7   4   2       10.24       13.24      1.44 o
   8   4   2        0.43        0.82      0.62 o
   9   4   2      211.79      219.81      5.32 o
  10   4   2       61.01       68.47      2.86 o
  -9   5   2        0.52        1.24      0.65 o
  -8   5   2       68.16       63.80      3.18 o
  -7   5   2       10.14        6.84      0.82 o
  -6   5   2      240.39      220.00      4.10 o
  -5   5   2      236.57      236.08      4.34 o
  -4   5   2       50.86       58.47      1.68 o
  -3   5   2       32.71       37.18      1.04 o
  -2   5   2      201.63      223.27      5.05 o
  -1   5   2     2247.66     2514.88     23.24 o
   0   5   2        0.29        0.43      0.19 o
   1   5   2       14.51       13.46      0.58 o
   2   5   2        8.01        9.56      0.45 o
   3   5   2     2677.44     2556.64     32.81 o
   4   5   2       34.56       32.88      1.06 o
   5   5   2      176.22      184.98      3.69 o
   6   5   2       22.52       27.76      1.47 o
   7   5   2        2.89        2.96      0.76 o
   8   5   2        7.96        8.01      1.04 o
   9   5   2        6.32        5.35      1.34 o
 -10   6   2        1.27        0.93      0.71 o
  -9   6   2       12.47       14.61      1.33 o
  -8   6   2       78.32       71.02      2.91 o
  -7   6   2      234.24      213.86      6.05 o
  -6   6   2       52.27       47.03      2.05 o
  -5   6   2      300.33      280.82      5.18 o
  -4   6   2      111.20      112.08      3.39 o
  -3   6   2       96.50       95.88      1.81 o
  -2   6   2        0.10       -0.13      0.33 o
  -1   6   2      112.05      117.01      2.05 o
   0   6   2     1327.00     1350.02     20.99 o
   1   6   2      102.12       95.06      1.39 o
   2   6   2      157.66      180.19      2.20 o
   3   6   2      138.81      141.91      2.08 o
   4   6   2       40.48       40.15      1.83 o
   5   6   2       81.41       80.91      4.05 o
   6   6   2       48.75       47.87      1.95 o
   7   6   2       68.18       77.01      2.58 o
   8   6   2       79.48       78.78      3.19 o
   9   6   2       12.04       13.30      1.89 o
 -10   7   2      150.82      152.02      4.92 o
  -9   7   2        1.93        1.58      0.90 o
  -8   7   2       14.28       15.40      1.55 o
  -7   7   2      202.64      192.62     10.43 o
  -6   7   2      114.78      113.11      4.51 o
  -5   7   2      145.46      131.23      5.55 o
  -4   7   2       12.80       15.47      1.71 o
  -3   7   2      695.39      700.37     17.70 o
  -2   7   2       54.58       56.32      1.65 o
  -1   7   2       47.31       45.74      1.22 o
   0   7   2      198.19      192.03      3.27 o
   1   7   2        1.54        1.25      0.41 o
   2   7   2       69.06       80.72      1.53 o
   3   7   2       74.45       70.59      1.43 o
   4   7   2       43.35       35.38      1.37 o
   5   7   2        0.16       -0.18      0.49 o
   6   7   2        0.13        0.43      0.67 o
   7   7   2        6.23        8.05      1.14 o
   8   7   2        3.44        3.95      1.57 o
 -10   8   2       66.14       87.38      3.76 o
  -9   8   2        1.18        0.68      0.96 o
  -8   8   2      141.48      149.67      5.48 o
  -7   8   2       11.09        8.53      1.53 o
  -6   8   2       73.54       61.78      3.31 o
  -5   8   2       36.60       40.68      3.43 o
  -4   8   2      174.36      146.86      4.50 o
  -3   8   2       47.57       44.13      2.27 o
  -2   8   2       15.58       15.29      1.21 o
  -1   8   2      608.88      623.95      8.79 o
   0   8   2      422.00      416.10      9.36 o
   1   8   2       36.48       38.34      1.60 o
   2   8   2       60.94       46.61      1.96 o
   3   8   2      131.03      114.49      2.78 o
   4   8   2      192.89      184.42      3.45 o
   5   8   2        8.45       10.88      1.63 o
   6   8   2      168.83      166.02      3.94 o
   7   8   2       81.02       92.50      3.61 o
   8   8   2       14.11       15.75      2.24 o
  -9   9   2        7.21        6.16      1.50 o
  -8   9   2        6.89        9.10      1.67 o
  -7   9   2      250.80      243.72      8.17 o
  -6   9   2       24.72       24.30      2.32 o
  -5   9   2       40.77       40.47      2.91 o
  -4   9   2      379.68      377.37      8.94 o
  -3   9   2        0.09        0.62      1.10 o
  -2   9   2        2.36        2.20      0.80 o
  -1   9   2      493.22      487.88      8.57 o
   0   9   2       11.30        7.65      0.90 o
   1   9   2      387.54      382.22      6.77 o
   2   9   2       36.25       35.62      1.44 o
   3   9   2        4.99        6.11      1.11 o
   4   9   2       87.00       87.30      3.07 o
   5   9   2        5.88        6.83      1.21 o
   6   9   2       21.27       24.47      1.82 o
   7   9   2       92.89       92.26      4.48 o
  -8  10   2        1.58        2.23      1.30 o
  -7  10   2        9.81        7.26      1.75 o
  -6  10   2       70.22       58.05      3.82 o
  -5  10   2        8.41        7.94      1.78 o
  -4  10   2      184.06      168.07      6.87 o
  -3  10   2       42.02       35.67      3.05 o
  -2  10   2        0.24        0.35      0.76 o
  -1  10   2        4.89        2.60      0.90 o
   0  10   2        5.14        4.36      0.83 o
   1  10   2       13.08       12.38      1.17 o
   2  10   2      184.43      181.00      4.83 o
   3  10   2        1.23        0.98      0.70 o
   4  10   2        1.41        0.75      1.33 o
   5  10   2      167.50      180.56      4.92 o
   6  10   2        3.16        1.89      1.23 o
  -8  11   2       18.04       16.08      2.43 o
  -7  11   2       16.20       16.84      2.40 o
  -6  11   2       63.98       65.23      4.21 o
  -5  11   2       29.60       31.77      3.17 o
  -4  11   2       35.86       44.88      3.67 o
  -3  11   2       10.14        9.30      2.12 o
  -2  11   2        7.86       10.01      1.61 o
  -1  11   2        3.47        2.68      1.89 o
   0  11   2       10.67        9.96      1.20 o
   1  11   2       18.96       19.23      1.64 o
   2  11   2       10.32        9.69      1.36 o
   3  11   2        0.19        0.21      0.92 o
   4  11   2      291.36      315.45     11.08 o
   5  11   2       45.72       47.22      3.90 o
  -6  12   2       29.10       32.56      3.36 o
  -5  12   2       10.71       13.31      2.46 o
  -4  12   2       57.42       68.90      4.83 o
  -3  12   2      345.75      366.74      9.02 o
  -2  12   2      139.55      158.23      5.31 o
  -1  12   2       24.67       20.52      3.02 o
   0  12   2        5.50        3.28      2.01 o
   1  12   2        3.23        4.20      1.17 o
   2  12   2        5.59        5.70      1.28 o
   3  12   2       36.50       33.83      3.25 o
   4  12   2       67.84       82.38      5.12 o
  -5  13   2       83.57       86.14      5.57 o
  -4  13   2      103.87      113.16      6.50 o
  -3  13   2       39.24       47.39      3.12 o
  -2  13   2       39.64       37.76      3.87 o
  -1  13   2        4.34        6.42      2.37 o
   0  13   2       56.41       53.53      4.27 o
   1  13   2        0.45        1.38      1.81 o
   2  13   2       14.45       13.68      1.62 o
  -2 -14   3        1.15        1.10      1.15 o
  -1 -14   3        0.79       -1.44      1.72 o
   0 -14   3       17.87       16.98      2.94 o
   1 -14   3       21.60       16.67      3.14 o
   2 -14   3       18.09       22.92      3.56 o
   3 -14   3        4.09        6.72      2.81 o
   4 -14   3       35.66       38.04      4.04 o
  -4 -13   3        1.97        3.53      1.87 o
  -3 -13   3       50.04       47.48      3.59 o
  -2 -13   3       32.62       35.01      2.24 o
  -1 -13   3        0.34        1.27      1.00 o
   0 -13   3       86.17       83.77      5.26 o
   1 -13   3       59.61       66.07      4.78 o
   2 -13   3        9.03       12.48      2.37 o
   3 -13   3      162.12      149.36      7.26 o
   4 -13   3        9.26       11.95      2.52 o
   5 -13   3       72.75       70.03      4.80 o
   6 -13   3       49.32       49.94      3.98 o
  -5 -12   3       11.88       12.38      2.43 o
  -4 -12   3      127.50      137.49      6.36 o
  -3 -12   3       36.39       37.56      2.16 o
  -2 -12   3        4.31        5.37      1.40 o
  -1 -12   3        9.78        8.55      1.30 o
   0 -12   3       42.09       41.97      3.73 o
   1 -12   3       39.95       31.20      3.42 o
   2 -12   3       51.71       54.86      3.03 o
   3 -12   3        1.64       -0.45      1.38 o
   4 -12   3       62.09       52.65      3.93 o
   5 -12   3       11.13        8.31      2.03 o
   6 -12   3       47.23       45.81      3.73 o
   7 -12   3       52.45       49.32      3.76 o
  -6 -11   3        6.28        6.32      1.53 o
  -5 -11   3       75.12       74.61      5.17 o
  -4 -11   3       45.71       39.23      3.25 o
  -3 -11   3      344.48      340.25      7.48 o
  -2 -11   3       42.80       39.11      3.39 o
  -1 -11   3       43.29       48.18      3.49 o
   0 -11   3       66.30       59.87      2.34 o
   1 -11   3       17.28       17.64      1.74 o
   2 -11   3       68.21       72.85      2.43 o
   3 -11   3        0.20        1.30      1.33 o
   4 -11   3      477.24      482.76     14.44 o
   5 -11   3      500.65      492.68     14.58 o
   6 -11   3       81.01       83.23      4.55 o
   7 -11   3        7.57        2.91      1.47 o
   8 -11   3       20.47       19.19      2.37 o
  -7 -10   3       23.63       25.60      1.95 o
  -6 -10   3      172.87      187.15      3.89 o
  -5 -10   3      139.19      148.89      5.87 o
  -4 -10   3      107.05      105.19      3.94 o
  -3 -10   3      153.80      144.74      3.98 o
  -2 -10   3       86.57       88.42      3.06 o
  -1 -10   3        1.67        1.95      1.23 o
   0 -10   3      435.04      438.70      8.17 o
   1 -10   3      532.85      530.77      9.25 o
   2 -10   3      177.03      176.59      3.74 o
   3 -10   3      289.12      274.66      8.34 o
   4 -10   3        0.06        0.29      0.75 o
   5 -10   3      129.30      131.84      5.68 o
   6 -10   3       68.25       63.14      3.76 o
   7 -10   3       28.69       32.67      2.74 o
   8 -10   3       28.55       27.72      2.49 o
   9 -10   3       24.42       23.65      2.23 o
  -8  -9   3       16.82       15.64      1.74 o
  -7  -9   3       59.11       55.55      3.27 o
  -6  -9   3       73.34       75.76      2.68 o
  -5  -9   3      177.36      187.94      3.75 o
  -4  -9   3      129.14      129.23      2.78 o
  -3  -9   3       16.39       16.23      1.23 o
  -2  -9   3      149.48      135.02      3.80 o
  -1  -9   3       77.68       68.31      2.09 o
   0  -9   3        5.48        5.94      0.73 o
   1  -9   3        7.45        7.63      1.03 o
   2  -9   3      864.32      886.21     12.14 o
   3  -9   3       59.52       65.35      3.11 o
   4  -9   3      105.03       97.39      3.05 o
   5  -9   3      238.15      237.75      5.40 o
   6  -9   3      142.01      128.02      5.20 o
   7  -9   3        3.45        1.05      1.13 o
   8  -9   3      107.08      109.99      4.66 o
   9  -9   3       43.92       39.28      2.60 o
  -8  -8   3      164.76      179.12      4.38 o
  -7  -8   3        0.39        0.97      0.77 o
  -6  -8   3        0.35       -0.38      0.62 o
  -5  -8   3        0.49        0.25      0.54 o
  -4  -8   3      586.80      573.06      6.99 o
  -3  -8   3       34.07       35.09      1.25 o
  -2  -8   3       31.44       32.21      1.00 o
  -1  -8   3        1.37        1.27      0.39 o
   0  -8   3      108.17      108.48      2.29 o
   1  -8   3      159.80      159.31      2.79 o
   2  -8   3        0.46        0.01      0.50 o
   3  -8   3      304.44      300.05      5.88 o
   4  -8   3        0.32        0.25      0.54 o
   5  -8   3       16.21       17.34      1.32 o
   6  -8   3        0.41        0.70      0.66 o
   7  -8   3      125.35      124.52      4.75 o
   8  -8   3       17.55       14.84      1.70 o
   9  -8   3       11.28       14.36      1.58 o
  10  -8   3       34.92       38.12      2.20 o
  -9  -7   3       47.91       56.10      2.58 o
  -8  -7   3       13.61       13.42      1.59 o
  -7  -7   3       12.29       13.77      1.26 o
  -6  -7   3       72.01       65.95      2.22 o
  -5  -7   3       72.51       74.01      1.96 o
  -4  -7   3      256.60      246.15      3.61 o
  -3  -7   3       14.37       16.20      0.86 o
  -2  -7   3      471.41      462.40      4.70 o
  -1  -7   3       30.39       33.81      0.84 o
   0  -7   3      525.51      563.47      7.32 o
   1  -7   3      516.19      545.20      6.96 o
   2  -7   3        9.16        6.23      0.67 o
   3  -7   3      288.21      298.35      5.67 o
   4  -7   3       39.20       39.29      2.07 o
   5  -7   3      184.74      179.38      4.09 o
   6  -7   3      276.01      265.15      5.46 o
   7  -7   3      169.55      172.31      5.62 o
   8  -7   3        0.09        0.06      0.79 o
   9  -7   3       21.35       21.82      1.72 o
  10  -7   3        8.90        8.37      1.07 o
  -9  -6   3      120.46      120.26      3.48 o
  -8  -6   3        0.15        0.06      0.67 o
  -7  -6   3       78.92       83.19      3.91 o
  -6  -6   3       61.41       53.07      1.91 o
  -5  -6   3       15.89       19.48      1.07 o
  -4  -6   3      877.71      861.89      9.41 o
  -3  -6   3       16.71       20.67      1.04 o
  -2  -6   3       17.09       23.25      0.63 o
  -1  -6   3      370.26      406.22      4.04 o
   0  -6   3      620.83      717.73      7.16 o
   1  -6   3       16.75       14.49      0.67 o
   2  -6   3       47.51       37.38      0.92 o
   3  -6   3      139.66      141.74      3.12 o
   4  -6   3     1973.76     2115.82     26.58 o
   5  -6   3      260.78      272.40      5.31 o
   6  -6   3      744.15      764.45     12.28 o
   7  -6   3      504.03      505.60      8.84 o
   8  -6   3      127.07      135.14      4.47 o
   9  -6   3       19.25       23.12      1.67 o
  10  -6   3       45.18       46.74      2.01 o
 -10  -5   3       48.53       48.89      2.10 o
  -9  -5   3       55.34       58.69      2.18 o
  -8  -5   3      170.11      173.96      3.77 o
  -7  -5   3        2.22        3.05      0.71 o
  -6  -5   3       23.23       26.60      1.33 o
  -5  -5   3      338.92      317.93      4.68 o
  -4  -5   3      205.24      200.45      4.49 o
  -3  -5   3      373.10      341.17      3.38 o
  -2  -5   3       11.42       18.48      0.55 o
  -1  -5   3      701.97      738.59      7.32 o
   0  -5   3      755.98      809.56      7.38 o
   1  -5   3      460.21      468.33      7.32 o
   2  -5   3      337.43      344.68      6.22 o
   3  -5   3        0.01        0.37      0.35 o
   4  -5   3       86.81       78.29      1.24 o
   5  -5   3        5.43        7.26      0.46 o
   6  -5   3       34.80       33.15      2.31 o
   7  -5   3        0.11        0.03      0.65 o
   8  -5   3       50.55       50.78      2.06 o
   9  -5   3       70.74       70.88      2.77 o
 -10  -4   3       83.59       99.77      3.53 o
  -9  -4   3      138.88      137.69      4.57 o
  -8  -4   3       76.77       68.07      2.52 o
  -7  -4   3       63.41       66.17      2.00 o
  -6  -4   3        2.82        1.28      0.53 o
  -5  -4   3       31.14       27.56      1.15 o
  -4  -4   3      344.76      361.55      4.68 o
  -3  -4   3       65.46       45.31      1.24 o
  -2  -4   3       35.51       38.24      0.62 o
  -1  -4   3     1161.34     1186.89     10.49 o
   0  -4   3       91.74       82.80      1.31 o
   1  -4   3      122.64      139.24      2.16 o
   2  -4   3      618.55      672.37      7.96 o
   3  -4   3        2.87        3.57      0.30 o
   4  -4   3       33.55       32.83      0.80 o
   5  -4   3       45.02       44.13      0.92 o
   6  -4   3       27.76       32.57      1.54 o
   7  -4   3       13.79       14.06      1.33 o
   8  -4   3        2.08        3.12      0.75 o
   9  -4   3       62.64       65.51      2.63 o
  10  -4   3       54.76       57.65      2.37 o
 -10  -3   3        0.60        0.78      0.93 o
  -9  -3   3       16.49       17.86      1.04 o
  -8  -3   3       12.62       18.81      1.48 o
  -7  -3   3        1.95        2.11      0.98 o
  -6  -3   3      191.53      165.65      3.04 o
  -5  -3   3       10.61       11.59      0.74 o
  -4  -3   3       11.39       11.16      0.86 o
  -3  -3   3        2.85        3.16      0.58 o
  -2  -3   3        6.67       12.10      0.57 o
  -1  -3   3      152.16      166.16      1.89 o
   0  -3   3     2173.79     2384.69     22.03 o
   1  -3   3       84.26       83.48      1.10 o
   2  -3   3        9.95       19.40      0.48 o
   3  -3   3      867.82      945.72      9.86 o
   4  -3   3      320.69      340.08      3.87 o
   5  -3   3      736.16      711.88      6.75 o
   6  -3   3      779.58      766.76      9.08 o
   7  -3   3      219.37      207.41      3.65 o
   8  -3   3       75.30       69.70      1.91 o
   9  -3   3        0.36        0.41      0.67 o
  10  -3   3      133.33      144.24      4.58 o
  11  -3   3      190.33      224.14      6.25 o
 -11  -2   3       79.33       84.04      3.58 o
 -10  -2   3        2.71        1.75      0.98 o
  -9  -2   3       17.25       17.03      1.42 o
  -8  -2   3       77.13       67.46      1.87 o
  -7  -2   3      146.51      121.15      2.85 o
  -6  -2   3      208.97      183.96      3.10 o
  -5  -2   3      169.13      179.43      2.54 o
  -4  -2   3      141.80      177.73      2.43 o
  -3  -2   3     1444.48     1511.88     18.00 o
  -2  -2   3     1639.73     1683.93     20.19 o
  -1  -2   3        0.00       -0.38      0.19 o
   0  -2   3    29945.74    27352.61    323.37 o
   1  -2   3    20807.09    20337.53    299.03 o
   2  -2   3      449.26      486.64      5.20 o
   3  -2   3      488.22      462.32      5.05 o
   4  -2   3      269.13      336.08      3.50 o
   5  -2   3      389.25      414.03      3.92 o
   6  -2   3     1154.08     1117.68     11.76 o
   7  -2   3      820.78      785.77     10.66 o
   8  -2   3       86.24       78.34      2.09 o
   9  -2   3       40.17       38.39      2.45 o
  10  -2   3      106.16      109.63      3.72 o
  11  -2   3       33.37       35.04      2.32 o
 -11  -1   3        2.83        2.28      1.06 o
 -10  -1   3      712.21      748.90     12.73 o
  -9  -1   3      155.27      160.86      4.53 o
  -8  -1   3      116.53       90.55      5.30 o
  -7  -1   3        4.29        3.38      0.38 o
  -6  -1   3      503.49      403.36      5.50 o
  -5  -1   3       22.02       18.24      0.73 o
  -4  -1   3       46.28       26.73      0.57 o
  -3  -1   3      987.75     1079.20     10.72 o
  -2  -1   3     1012.07     1033.03     10.31 o
  -1  -1   3        0.02        0.09      0.23 o
   0  -1   3     1071.27     1098.87     14.04 o
   1  -1   3     4593.43     4666.95     44.19 o
   2  -1   3       13.91       10.71      0.45 o
   3  -1   3        0.81        1.31      0.20 o
   4  -1   3       28.24       43.04      0.80 o
   5  -1   3       44.99       35.39      0.76 o
   6  -1   3       23.40       24.15      0.72 o
   7  -1   3      515.89      482.36      7.42 o
   8  -1   3       37.56       41.56      1.58 o
   9  -1   3        7.90        8.91      1.09 o
  10  -1   3        0.82        1.88      0.86 o
  11  -1   3        0.60        2.52      1.36 o
 -11   0   3      137.41      150.11      5.61 o
 -10   0   3        4.58        4.23      1.12 o
  -9   0   3       40.72       49.17      2.15 o
  -8   0   3       81.44       84.66      4.06 o
  -7   0   3      157.22      140.12      2.91 o
  -6   0   3      448.48      409.39      4.53 o
  -5   0   3       30.45       23.03      0.53 o
  -4   0   3      906.75      984.41     10.95 o
  -3   0   3       45.18       41.64      0.77 o
  -2   0   3      167.19      178.61      1.94 o
  -1   0   3      348.59      332.76      3.77 o
   0   0   3      338.99      382.19      4.29 o
   1   0   3       22.22       16.72      0.48 o
   2   0   3     2720.08     2767.65     25.72 o
   3   0   3      754.48      781.12      7.64 o
   4   0   3      180.03      149.32      2.40 o
   5   0   3        7.33        7.50      0.47 o
   6   0   3       21.82       22.25      0.82 o
   7   0   3       33.40       25.63      1.08 o
   8   0   3        0.04       -0.15      0.60 o
   9   0   3       40.25       38.29      2.19 o
  10   0   3        0.13        1.44      0.90 o
 -11   1   3       42.77       40.21      1.82 o
 -10   1   3       17.06       18.04      1.34 o
  -9   1   3       57.21       58.00      2.18 o
  -8   1   3       38.39       43.78      4.85 o
  -7   1   3       51.08       44.23      1.21 o
  -6   1   3       76.39       80.01      1.21 o
  -5   1   3        2.67        3.17      0.23 o
  -4   1   3       72.76       71.24      1.09 o
  -3   1   3     2576.09     2801.05     31.23 o
  -2   1   3      959.65      926.04      8.20 o
  -1   1   3     2109.78     2212.00     21.04 o
   0   1   3       24.93       26.19      0.59 o
   1   1   3     2489.61     2467.86     26.77 o
   2   1   3        7.27        5.45      0.33 o
   3   1   3        6.14        6.07      0.45 o
   4   1   3      346.24      335.56      4.59 o
   5   1   3      304.41      298.06      4.23 o
   6   1   3        9.93        9.23      0.80 o
   7   1   3        3.88        1.92      0.54 o
   8   1   3        0.03       -0.12      0.44 o
   9   1   3      192.32      203.80      6.40 o
  10   1   3        7.63        6.58      1.27 o
 -11   2   3       15.19       11.22      3.42 o
 -10   2   3        0.09        4.13      1.95 o
  -9   2   3       25.41       21.90      1.27 o
  -8   2   3       87.40       91.55      2.61 o
  -7   2   3      590.62      571.32      7.05 o
  -6   2   3     1023.48     1008.33      9.63 o
  -5   2   3      263.77      244.30      2.74 o
  -4   2   3      854.07      955.89      9.65 o
  -3   2   3     1582.00     1706.32     16.99 o
  -2   2   3     1421.32     1570.80     13.69 o
  -1   2   3      390.36      399.01      3.63 o
   0   2   3      145.55      139.65      1.56 o
   1   2   3      574.81      636.81      5.96 o
   2   2   3     1757.42     1847.72     17.52 o
   3   2   3       12.96       17.96      0.75 o
   4   2   3      301.05      280.97      3.65 o
   5   2   3      329.91      307.98      4.34 o
   6   2   3      230.60      264.33      4.60 o
   7   2   3       24.50       22.47      1.42 o
   8   2   3       60.37       69.69      4.61 o
   9   2   3       39.37       41.68      1.81 o
  10   2   3       43.59       43.40      3.46 o
  -9   3   3       49.15       52.21      2.25 o
  -7   3   3        3.40        2.91      0.40 o
  -6   3   3      331.18      318.48      4.15 o
  -5   3   3     1054.99     1053.77     13.89 o
  -4   3   3      193.94      201.73      2.50 o
  -3   3   3       89.22       84.37      1.32 o
  -2   3   3      265.89      258.96      2.71 o
  -1   3   3     1050.46     1186.43     11.66 o
   0   3   3     5096.39     5368.25     43.40 o
   1   3   3      243.55      250.77      2.90 o
   2   3   3      254.55      249.94      2.90 o
   3   3   3      377.54      374.77      4.56 o
   4   3   3      121.09      115.25      2.19 o
   5   3   3       36.09       31.83      1.18 o
   6   3   3        5.36        4.96      0.65 o
   7   3   3       91.81       81.67      2.77 o
   8   3   3        0.28        0.88      0.66 o
   9   3   3       38.13       43.87      2.16 o
  10   3   3        0.66        1.24      1.34 o
  -9   4   3        0.86        0.14      0.62 o
  -8   4   3       16.61       18.78      1.10 o
  -7   4   3        8.76        9.29      0.81 o
  -6   4   3      161.23      136.98      2.49 o
  -5   4   3        0.95        1.73      0.33 o
  -4   4   3      185.74      194.00      2.79 o
  -3   4   3      666.06      679.57      9.48 o
  -2   4   3      784.24      824.72      8.77 o
  -1   4   3     1365.29     1472.14     11.61 o
   0   4   3      294.86      323.00      3.02 o
   1   4   3      316.85      367.72      4.40 o
   2   4   3       20.65       19.53      0.66 o
   3   4   3       92.80       73.70      1.30 o
   4   4   3      374.74      341.82      4.98 o
   5   4   3       57.77       49.25      1.51 o
   6   4   3       10.71        8.98      1.77 o
   7   4   3       14.95       12.83      1.68 o
   8   4   3        0.14        0.73      0.74 o
   9   4   3       48.64       55.05      2.83 o
 -10   5   3       67.89       69.55      2.63 o
  -9   5   3       41.99       40.16      2.09 o
  -8   5   3       21.19       18.14      1.50 o
  -7   5   3      120.29      127.23      4.48 o
  -6   5   3       97.67       86.39      3.63 o
  -5   5   3      240.52      235.57      3.85 o
  -4   5   3      159.33      143.99      2.71 o
  -3   5   3       79.24       70.85      1.36 o
  -2   5   3      112.18       93.92      1.52 o
  -1   5   3     1913.45     2080.48     21.00 o
   0   5   3      283.89      326.43      3.98 o
   1   5   3       50.54       53.20      1.20 o
   2   5   3        8.24       12.76      0.56 o
   3   5   3        2.53        0.84      0.30 o
   4   5   3      111.87      118.42      2.16 o
   5   5   3       41.37       35.81      1.61 o
   6   5   3      168.85      175.67      4.51 o
   7   5   3      208.32      217.07      5.36 o
   8   5   3        8.48        9.35      1.37 o
   9   5   3        3.44        2.29      1.22 o
 -10   6   3       12.45       15.54      1.41 o
  -9   6   3       71.58       71.53      3.08 o
  -8   6   3       15.88       13.37      1.41 o
  -7   6   3       12.25       15.00      2.29 o
  -6   6   3       91.33       99.25      3.22 o
  -5   6   3      126.78      117.32      3.22 o
  -4   6   3      424.09      379.55      6.67 o
  -3   6   3       28.46       29.43      1.73 o
  -2   6   3      314.46      299.90      4.38 o
  -1   6   3      514.89      457.15      5.72 o
   0   6   3      261.09      260.99      3.22 o
   1   6   3      563.92      579.14      6.13 o
   2   6   3        1.54        0.33      0.34 o
   3   6   3      552.10      561.11      6.46 o
   4   6   3       31.69       28.91      1.28 o
   5   6   3        1.24        1.07      0.56 o
   6   6   3      186.63      203.91      5.12 o
   7   6   3       19.59       21.72      1.89 o
   8   6   3        6.14        5.98      1.28 o
   9   6   3        3.93        2.06      1.22 o
 -10   7   3        0.01       -0.76      0.82 o
  -9   7   3       66.30       63.59      3.17 o
  -8   7   3       52.09       56.04      3.02 o
  -7   7   3       91.14       78.96      3.65 o
  -6   7   3       96.35       92.97      3.32 o
  -5   7   3       89.20       98.74      3.43 o
  -4   7   3     1613.44     1508.78     22.52 o
  -3   7   3     1212.46     1170.97     17.52 o
  -2   7   3      588.85      592.29      8.32 o
  -1   7   3        6.98        6.68      0.60 o
   0   7   3      221.38      214.22      3.69 o
   1   7   3        8.34       12.16      1.15 o
   2   7   3      166.47      168.09      2.92 o
   3   7   3      250.12      240.14      3.42 o
   4   7   3      132.92      125.37      4.64 o
   5   7   3        0.99        1.68      0.69 o
   6   7   3      198.34      208.29      5.39 o
   7   7   3       18.66       17.58      1.78 o
   8   7   3        1.53        4.01      1.47 o
  -9   8   3        1.96        1.98      1.10 o
  -8   8   3        0.78       -1.19      0.90 o
  -7   8   3      120.70      128.67      5.20 o
  -6   8   3       81.13       73.45      3.70 o
  -5   8   3       46.24       39.15      3.50 o
  -4   8   3      259.90      231.68      6.19 o
  -3   8   3       12.54       13.22      1.43 o
  -2   8   3      368.87      370.72      5.87 o
  -1   8   3       62.09       75.16      2.10 o
   0   8   3      871.66      786.78      9.56 o
   1   8   3       36.39       32.29      1.35 o
   2   8   3        0.83        0.91      0.54 o
   3   8   3       53.94       62.46      2.01 o
   4   8   3       51.35       40.57      2.19 o
   5   8   3       39.82       39.99      1.88 o
   6   8   3       10.67       11.94      1.29 o
   7   8   3        3.15        4.82      1.56 o
  -9   9   3        7.88        5.00      1.50 o
  -8   9   3       73.20       66.16      3.79 o
  -7   9   3        3.75        5.09      1.53 o
  -6   9   3      139.41      133.87      5.68 o
  -5   9   3      123.87      123.02      5.43 o
  -4   9   3       53.21       49.34      3.36 o
  -3   9   3      225.78      242.81      6.64 o
  -2   9   3       28.91       29.66      1.73 o
  -1   9   3        1.75        2.42      0.88 o
   0   9   3      381.83      386.15      6.09 o
   1   9   3       13.20       13.06      1.36 o
   2   9   3       45.57       50.27      2.28 o
   3   9   3        0.02        0.47      0.72 o
   4   9   3        0.00       -0.24      0.69 o
   5   9   3        4.95        5.04      1.48 o
   6   9   3        0.06        0.13      0.87 o
   7   9   3        5.44        3.26      1.33 o
  -8  10   3        9.42       11.84      2.06 o
  -7  10   3      237.98      236.63      8.56 o
  -6  10   3       70.84       71.87      4.24 o
  -5  10   3      240.71      220.32      8.25 o
  -4  10   3        4.15        2.32      1.44 o
  -3  10   3       96.73       92.92      5.09 o
  -2  10   3      153.29      159.04      4.89 o
  -1  10   3       43.45       37.97      3.81 o
   0  10   3       44.84       42.49      1.83 o
   1  10   3        2.22        2.25      0.83 o
   2  10   3       29.00       29.28      1.88 o
   3  10   3        0.27        1.11      0.92 o
   4  10   3        7.72        9.19      3.67 o
   5  10   3        5.64        5.28      1.53 o
   6  10   3       11.48       12.58      3.12 o
  -7  11   3       55.13       64.41      4.24 o
  -6  11   3       29.36       26.45      3.00 o
  -5  11   3       67.60       73.93      4.63 o
  -4  11   3      145.08      138.28      6.61 o
  -3  11   3       49.74       55.09      2.97 o
  -2  11   3       50.26       45.39      2.78 o
  -1  11   3        3.48        6.67      2.20 o
   0  11   3       15.73        9.47      2.20 o
   1  11   3        0.06        2.92      1.07 o
   2  11   3        0.16        0.32      0.92 o
   3  11   3       41.91       38.75      3.33 o
   4  11   3       72.00       81.14      4.97 o
   5  11   3       15.10       14.13      2.68 o
  -6  12   3        1.73        1.75      1.61 o
  -5  12   3        0.13        1.30      1.58 o
  -4  12   3       21.87       18.06      2.97 o
  -3  12   3        2.27        2.01      1.32 o
  -2  12   3      208.01      206.81      8.79 o
  -1  12   3       61.41       53.61      4.27 o
   0  12   3       94.82       97.39      5.45 o
   1  12   3       32.61       29.14      2.15 o
   2  12   3        0.19        0.21      1.07 o
   3  12   3        3.01       -0.08      1.55 o
  -4  13   3       12.16       14.58      2.91 o
  -3  13   3        2.37        2.62      1.46 o
  -2  13   3       19.62       19.19      3.25 o
  -1  13   3        5.45        5.17      2.37 o
   0  13   3      144.76      153.46      7.15 o
   1  13   3       11.16       15.83      2.57 o
  -2 -14   4        4.34        4.64      1.26 o
  -1 -14   4        3.71        3.84      2.23 o
   0 -14   4       25.67       25.97      3.36 o
   1 -14   4        6.67        7.46      2.66 o
   2 -14   4       54.42       50.84      4.61 o
   3 -14   4       63.76       59.79      3.53 o
   4 -14   4       29.88       30.24      3.65 o
  -4 -13   4        1.73        1.24      1.55 o
  -3 -13   4        3.84        4.49      1.72 o
  -2 -13   4       36.51       39.12      2.31 o
  -1 -13   4       44.04       48.12      2.36 o
   0 -13   4        9.57        8.45      2.43 o
   1 -13   4       59.90       59.04      4.69 o
   2 -13   4      146.20      153.34      5.28 o
   3 -13   4        1.22        2.15      1.78 o
   4 -13   4       12.35       14.98      2.68 o
   5 -13   4      126.04      133.59      6.75 o
   6 -13   4        6.27        5.91      2.06 o
  -5 -12   4       37.25       35.81      3.48 o
  -4 -12   4       21.50       21.11      2.71 o
  -3 -12   4      319.15      295.15      6.81 o
  -2 -12   4        5.01        3.54      1.11 o
  -1 -12   4       22.06       22.09      3.07 o
   0 -12   4       77.44       78.76      4.95 o
   1 -12   4      132.07      113.55      5.93 o
   2 -12   4      207.27      199.70      5.92 o
   3 -12   4       14.98       17.27      2.63 o
   4 -12   4       22.16       18.03      2.60 o
   5 -12   4      197.29      189.01      7.83 o
   6 -12   4       10.88        7.01      1.98 o
   7 -12   4       15.20       13.37      2.32 o
  -6 -11   4        4.72        5.99      2.19 o
  -5 -11   4        2.62        1.28      1.15 o
  -4 -11   4       27.64       26.93      2.83 o
  -3 -11   4       10.39        7.91      1.25 o
  -2 -11   4      111.50      108.21      3.54 o
  -1 -11   4       48.05       41.44      2.11 o
   0 -11   4        1.01        2.29      0.83 o
   1 -11   4      315.30      328.57      5.83 o
   2 -11   4       33.58       37.42      2.24 o
   3 -11   4       12.52       11.84      2.20 o
   4 -11   4        0.53        0.25      1.24 o
   5 -11   4        0.11        0.08      1.30 o
   6 -11   4       19.24       21.08      2.60 o
   7 -11   4        0.11        1.22      1.44 o
   8 -11   4       63.84       59.52      3.82 o
  -7 -10   4      171.54      186.50      4.01 o
  -6 -10   4       17.23       19.27      1.37 o
  -5 -10   4       17.29       18.13      1.59 o
  -4 -10   4       99.34       99.99      3.82 o
  -3 -10   4       10.75       11.73      1.27 o
  -2 -10   4      152.31      146.34      4.10 o
  -1 -10   4        6.19        5.99      1.01 o
   0 -10   4      204.43      202.72      3.37 o
   1 -10   4       28.68       30.13      2.15 o
   2 -10   4       57.07       58.82      2.02 o
   3 -10   4       78.20       79.44      2.84 o
   4 -10   4       10.69       11.53      1.93 o
   5 -10   4       87.25       82.80      4.35 o
   6 -10   4       11.25       11.36      1.92 o
   7 -10   4        8.00        8.82      1.72 o
   8 -10   4       90.09       91.11      4.52 o
   9 -10   4        7.53        8.87      1.67 o
  -8  -9   4        1.46        3.03      1.07 o
  -7  -9   4       12.63        9.41      1.26 o
  -6  -9   4        1.81        1.65      0.69 o
  -5  -9   4       41.32       42.56      1.66 o
  -4  -9   4      162.65      169.58      3.26 o
  -3  -9   4      235.35      228.77      3.66 o
  -2  -9   4      703.37      709.76     14.35 o
  -1  -9   4        9.12       13.47      2.30 o
   0  -9   4        1.04        0.98      0.45 o
   1  -9   4      108.52      109.18      2.62 o
   2  -9   4        4.40        6.00      0.83 o
   3  -9   4       20.49       20.37      1.46 o
   4  -9   4       20.15       21.20      1.51 o
   5  -9   4       13.11       12.27      1.30 o
   6  -9   4       30.82       32.67      2.60 o
   7  -9   4      123.64      117.26      4.95 o
   8  -9   4        3.93        5.74      1.41 o
   9  -9   4       72.64       76.05      3.70 o
  -8  -8   4      171.78      183.91      5.59 o
  -7  -8   4       43.90       45.83      2.11 o
  -6  -8   4        3.64        3.92      0.83 o
  -5  -8   4        1.18        0.67      0.58 o
  -4  -8   4      171.87      171.18      4.31 o
  -3  -8   4      508.81      513.79      5.68 o
  -2  -8   4      116.99      127.62      2.49 o
  -1  -8   4      149.37      139.83      3.59 o
   0  -8   4       16.25       18.66      0.77 o
   1  -8   4       64.43       75.48      1.56 o
   2  -8   4      291.32      288.21      4.80 o
   3  -8   4       98.03      102.22      2.95 o
   4  -8   4       19.18       16.30      1.29 o
   5  -8   4      122.72      134.11      3.60 o
   6  -8   4       75.67       70.51      3.69 o
   7  -8   4        0.97        1.13      1.05 o
   8  -8   4        0.00        0.06      1.02 o
   9  -8   4       39.60       37.42      2.43 o
  10  -8   4       37.34       39.88      2.37 o
  -9  -7   4        0.61        1.02      0.89 o
  -8  -7   4        0.21        0.78      0.70 o
  -7  -7   4       65.55       71.18      2.52 o
  -6  -7   4       64.65       61.02      2.13 o
  -5  -7   4      129.86      143.89      2.85 o
  -4  -7   4       34.92       31.23      1.17 o
  -3  -7   4        0.04        0.59      0.32 o
  -2  -7   4       84.00       90.18      1.37 o
  -1  -7   4       14.35       10.17      0.59 o
   0  -7   4      155.18      147.94      1.94 o
   1  -7   4      145.47      147.20      3.79 o
   2  -7   4       11.20        8.02      0.74 o
   3  -7   4       14.91       15.42      1.15 o
   4  -7   4        3.68        3.52      0.76 o
   5  -7   4        1.07        2.34      0.70 o
   6  -7   4       81.69       78.16      2.57 o
   7  -7   4       41.24       46.83      2.74 o
   8  -7   4        4.61        3.70      1.19 o
   9  -7   4        0.07       -0.31      0.82 o
  10  -7   4       46.34       47.34      2.43 o
  -9  -6   4       30.46       30.15      2.01 o
  -8  -6   4      152.42      151.72      3.63 o
  -7  -6   4        0.09       -0.07      0.58 o
  -6  -6   4       82.58       73.61      2.25 o
  -5  -6   4       28.95       26.00      1.23 o
  -4  -6   4      323.28      310.50      4.49 o
  -3  -6   4      315.60      316.75      3.93 o
  -2  -6   4        0.70       -0.01      0.24 o
  -1  -6   4      416.24      440.71      4.17 o
   0  -6   4       17.40       14.81      0.66 o
   1  -6   4        5.99        4.82      0.37 o
   2  -6   4       19.32       18.28      0.75 o
   3  -6   4        0.93        0.82      0.33 o
   4  -6   4       13.24       15.56      0.94 o
   5  -6   4       94.01       95.29      2.66 o
   6  -6   4      198.62      190.08      4.25 o
   7  -6   4      334.26      327.36      8.17 o
   8  -6   4      254.75      263.87      7.60 o
   9  -6   4        3.05        3.82      1.05 o
  10  -6   4       27.34       29.36      1.89 o
 -10  -5   4        3.66        3.58      0.88 o
  -9  -5   4       24.76       21.56      1.42 o
  -8  -5   4        0.03        0.01      0.53 o
  -7  -5   4        0.71        0.68      0.54 o
  -6  -5   4      129.42      119.13      3.09 o
  -5  -5   4       31.27       33.94      1.39 o
  -4  -5   4       15.09       17.09      1.31 o
  -3  -5   4      364.52      330.05      8.62 o
  -2  -5   4      220.39      222.24      2.34 o
  -1  -5   4      399.10      438.40      4.04 o
   0  -5   4      348.32      357.48      3.88 o
   1  -5   4      728.92      803.95     12.02 o
   2  -5   4      262.41      284.35      4.33 o
   3  -5   4        0.56        0.94      0.30 o
   4  -5   4        3.43        3.13      0.38 o
   5  -5   4       63.56       63.39      1.60 o
   6  -5   4       11.44       12.69      1.16 o
   7  -5   4      130.72      142.71      3.96 o
   8  -5   4      255.29      264.83      7.49 o
   9  -5   4       39.48       39.68      2.29 o
  10  -5   4        0.03        1.47      0.88 o
 -10  -4   4       30.55       29.75      1.46 o
  -9  -4   4       97.67      106.77      2.74 o
  -8  -4   4        2.27        1.73      0.59 o
  -7  -4   4       85.49       75.74      2.69 o
  -6  -4   4      274.67      249.78      4.81 o
  -5  -4   4      213.72      205.66      3.61 o
  -4  -4   4       54.59       69.93      1.53 o
  -3  -4   4      570.89      585.60      6.95 o
  -2  -4   4      451.71      441.50      4.19 o
  -1  -4   4      920.77     1003.13     10.94 o
   0  -4   4       93.91       78.11      1.19 o
   1  -4   4       45.49       41.19      1.04 o
   2  -4   4      873.37     1028.00     10.70 o
   3  -4   4     1080.15     1174.35     12.25 o
   4  -4   4      336.22      390.49      4.16 o
   5  -4   4        2.14        2.87      0.50 o
   6  -4   4      181.12      180.29      3.70 o
   7  -4   4      592.35      573.31     15.81 o
   8  -4   4       12.81       13.74      1.55 o
   9  -4   4      122.27      133.67      4.55 o
  10  -4   4        3.13        3.73      1.07 o
 -10  -3   4       58.11       61.21      2.74 o
  -9  -3   4      143.89      152.52      3.35 o
  -8  -3   4        9.37       11.43      0.96 o
  -7  -3   4       43.40       49.31      1.75 o
  -6  -3   4      205.90      176.23      3.20 o
  -5  -3   4        2.57        1.59      0.44 o
  -4  -3   4      114.91      109.15      2.18 o
  -3  -3   4      559.23      584.93      7.67 o
  -2  -3   4      565.09      555.85      5.06 o
  -1  -3   4     1469.85     1658.47     15.57 o
   0  -3   4     1687.40     1862.72     22.99 o
   1  -3   4     1169.56     1391.64     15.45 o
   2  -3   4       48.82       66.78      1.21 o
   3  -3   4      101.58      134.55      2.05 o
   4  -3   4     1038.91     1120.65     11.37 o
   5  -3   4        0.61        0.94      0.43 o
   6  -3   4       47.12       46.46      1.12 o
   7  -3   4       72.50       81.30      2.30 o
   8  -3   4       26.83       25.98      1.40 o
   9  -3   4      108.92      104.74      3.93 o
  10  -3   4        7.43        7.23      1.33 o
 -11  -2   4        6.90        9.32      1.49 o
 -10  -2   4       64.96       70.66      2.79 o
  -9  -2   4       48.63       52.71      2.55 o
  -8  -2   4       10.41        7.14      0.71 o
  -7  -2   4      310.01      294.96      5.15 o
  -6  -2   4       31.77       24.00      2.04 o
  -5  -2   4      142.64      140.12      2.13 o
  -4  -2   4       49.06       34.96      1.06 o
  -3  -2   4       15.54       18.36      0.56 o
  -2  -2   4      173.42      180.69      1.98 o
  -1  -2   4     2045.36     2062.31     20.73 o
   0  -2   4     4477.57     4899.23     45.28 o
   1  -2   4     2736.77     3068.21     24.96 o
   2  -2   4     2890.26     3041.09     28.36 o
   3  -2   4      238.77      258.15      3.13 o
   4  -2   4     1167.16     1207.89     11.41 o
   5  -2   4      509.55      537.82      5.88 o
   6  -2   4       13.32       11.95      0.63 o
   7  -2   4       34.54       31.80      1.43 o
   8  -2   4        0.17       -0.59      0.49 o
   9  -2   4       55.84       48.03      2.29 o
  10  -2   4        2.74        3.67      1.16 o
 -11  -1   4       23.63       26.74      2.02 o
 -10  -1   4        1.05        0.54      0.88 o
  -9  -1   4       72.44       78.16      2.96 o
  -8  -1   4      123.95      122.34      3.69 o
  -7  -1   4      137.51      103.85      2.28 o
  -6  -1   4     1133.30     1042.28     12.92 o
  -5  -1   4        4.92        5.54      0.37 o
  -4  -1   4       11.95       11.14      0.54 o
  -3  -1   4      286.47      233.12      2.93 o
  -2  -1   4        0.25        0.31      0.17 o
  -1  -1   4       12.68       12.75      0.46 o
   0  -1   4      907.06      982.67      8.83 o
   1  -1   4      892.15      974.91      8.86 o
   2  -1   4       65.19       70.74      1.08 o
   3  -1   4      100.33      106.27      1.60 o
   4  -1   4      642.05      651.85      6.61 o
   5  -1   4        0.12        0.14      0.30 o
   6  -1   4      149.40      142.91      2.40 o
   7  -1   4       86.91       88.23      1.49 o
   8  -1   4       33.93       32.35      1.49 o
   9  -1   4       15.03       15.27      1.34 o
  10  -1   4        6.28        4.57      1.22 o
 -11   0   4       17.41       17.10      2.46 o
 -10   0   4       84.99       86.56      3.15 o
  -9   0   4       19.89       20.89      1.53 o
  -8   0   4       17.50       17.68      1.31 o
  -7   0   4      112.57      108.95      2.54 o
  -6   0   4      829.56      781.33      8.18 o
  -5   0   4      425.25      404.06      4.89 o
  -4   0   4       82.33       61.41      1.07 o
  -3   0   4        9.21        8.41      0.36 o
  -2   0   4      538.08      528.00      5.21 o
  -1   0   4       11.35        8.67      0.35 o
   0   0   4        0.50        1.87      0.22 o
   1   0   4       81.32       79.43      1.09 o
   2   0   4       35.10       24.41      0.61 o
   3   0   4     1812.72     1913.46     19.55 o
   4   0   4      189.17      175.37      2.49 o
   5   0   4     1261.57     1234.61     14.23 o
   6   0   4       88.44       77.64      1.83 o
   7   0   4        7.76        7.19      0.78 o
   8   0   4       53.46       51.45      1.49 o
   9   0   4        4.04        2.87      0.94 o
  10   0   4      172.79      174.24      8.03 o
 -11   1   4        0.07        0.46      1.24 o
 -10   1   4       20.06       21.52      1.52 o
  -9   1   4       13.05       13.29      1.96 o
  -8   1   4        0.94        0.37      0.58 o
  -7   1   4      448.29      425.85      6.91 o
  -6   1   4       55.91       50.65      0.93 o
  -5   1   4        0.61        0.38      0.23 o
  -4   1   4      437.33      470.39      7.72 o
  -3   1   4       46.00       57.11      0.94 o
  -2   1   4       83.26       74.75      1.01 o
  -1   1   4      326.19      332.23      3.15 o
   0   1   4      901.42      930.59      8.00 o
   1   1   4      377.99      380.47      3.76 o
   2   1   4      432.25      438.29      4.67 o
   3   1   4      392.60      356.18      3.97 o
   4   1   4       82.86       56.62      1.27 o
   5   1   4      131.91      133.54      2.78 o
   6   1   4     1248.02     1185.07     13.55 o
   7   1   4        0.22        0.23      0.43 o
   8   1   4      138.86      147.20      3.88 o
   9   1   4       27.22       28.08      1.91 o
  10   1   4      198.94      204.86      5.30 o
 -11   2   4        0.01       -0.99      0.71 o
 -10   2   4       17.44       18.92      2.84 o
  -9   2   4        2.63        0.09      1.09 o
  -8   2   4      393.84      382.29      7.78 o
  -7   2   4       16.58       10.47      0.65 o
  -6   2   4      388.40      364.86      4.75 o
  -5   2   4     1931.63     1923.39     20.83 o
  -4   2   4       25.30       42.49      0.89 o
  -3   2   4      309.94      347.89      4.86 o
  -2   2   4     2868.02     3124.56     26.86 o
  -1   2   4      233.12      253.94      2.36 o
   0   2   4       81.21      101.76      1.46 o
   1   2   4      339.50      402.56      3.77 o
   2   2   4      598.56      672.97      6.31 o
   3   2   4      463.89      473.98      5.04 o
   4   2   4        3.08        2.63      0.58 o
   5   2   4      450.65      424.38      7.74 o
   6   2   4      594.67      556.17      8.24 o
   7   2   4      311.37      296.46      6.06 o
   8   2   4        9.59        9.75      1.51 o
   9   2   4       69.75       70.99      2.16 o
  10   2   4        7.52        7.84      2.09 o
 -10   3   4       36.06       39.71      2.01 o
  -9   3   4       56.02       56.89      2.52 o
  -8   3   4        2.33        3.08      2.01 o
  -7   3   4      196.93      191.45      3.48 o
  -6   3   4      398.70      353.11      4.66 o
  -5   3   4      490.46      402.76      4.57 o
  -4   3   4      824.51      811.37      8.47 o
  -3   3   4      125.06      135.06      1.67 o
  -2   3   4      140.99      123.12      1.61 o
  -1   3   4      160.67      162.98      1.72 o
   0   3   4      290.47      335.29      3.09 o
   1   3   4      262.52      224.77      2.41 o
   2   3   4      490.57      496.27      5.21 o
   3   3   4      126.05      125.51      2.08 o
   4   3   4      909.91      877.02     11.73 o
   5   3   4        0.05       -0.11      0.41 o
   6   3   4       22.08       20.65      1.28 o
   7   3   4       67.05       64.95      2.55 o
   8   3   4        7.26        7.68      0.98 o
   9   3   4       20.75       22.32      1.44 o
  10   3   4       53.59       58.53      2.18 o
 -10   4   4        9.87       11.62      1.22 o
  -9   4   4      145.87      148.29      4.72 o
  -8   4   4        5.58        6.29      0.87 o
  -7   4   4        0.41        0.51      0.54 o
  -6   4   4      168.87      160.57      3.32 o
  -5   4   4       10.69       10.11      0.59 o
  -4   4   4       33.87       28.16      0.80 o
  -3   4   4      437.59      406.02      4.87 o
  -2   4   4       60.49       76.94      1.25 o
  -1   4   4      532.94      525.35      4.81 o
   0   4   4      214.11      271.22      2.69 o
   1   4   4       60.50       49.83      0.99 o
   2   4   4      191.77      175.63      2.36 o
   3   4   4      459.02      428.68      6.37 o
   4   4   4      111.32      107.71      2.22 o
   5   4   4       12.01       14.34      1.09 o
   6   4   4      144.23      140.68      3.89 o
   7   4   4       19.48       23.19      1.76 o
   8   4   4        1.01        1.59      0.73 o
   9   4   4       90.19       95.26      3.19 o
 -10   5   4       28.50       30.21      1.98 o
  -9   5   4       22.05       20.18      1.67 o
  -8   5   4      145.54      142.16      3.55 o
  -7   5   4      209.54      181.73      5.16 o
  -6   5   4      378.52      345.65      9.96 o
  -5   5   4        7.17        6.33      0.71 o
  -4   5   4        8.95       10.86      0.82 o
  -3   5   4      700.42      667.73      8.28 o
  -2   5   4       14.81       16.60      0.73 o
  -1   5   4      696.54      691.34      6.67 o
   0   5   4       94.41       90.41      1.73 o
   1   5   4        9.50        8.60      0.52 o
   2   5   4      375.29      319.46      4.16 o
   3   5   4     1507.04     1400.10     15.95 o
   4   5   4      283.14      288.63      4.41 o
   5   5   4       12.87        9.79      1.01 o
   6   5   4       19.47       20.10      1.64 o
   7   5   4        2.34        2.67      0.93 o
   8   5   4       98.02      106.06      3.94 o
   9   5   4       63.82       79.09      3.08 o
 -10   6   4       78.67       82.72      3.50 o
  -9   6   4       51.78       57.00      2.91 o
  -8   6   4       94.59       93.63      3.90 o
  -7   6   4       28.92       25.56      1.76 o
  -6   6   4       15.78       19.33      1.50 o
  -5   6   4        0.14        3.09      0.78 o
  -4   6   4       86.13       67.97      2.61 o
  -3   6   4      422.64      396.27      6.09 o
  -2   6   4       97.67       97.43      3.18 o
  -1   6   4      419.06      355.68      4.74 o
   0   6   4     1581.19     1571.81     17.52 o
   1   6   4       20.10       24.12      1.00 o
   2   6   4      478.58      435.11      5.81 o
   3   6   4      463.95      405.61      5.48 o
   4   6   4      189.92      161.78      3.17 o
   5   6   4      160.09      159.90      4.76 o
   6   6   4       93.49      103.62      3.53 o
   7   6   4       92.77       96.26      4.66 o
   8   6   4       10.16       10.55      1.50 o
 -10   7   4       14.68       16.62      1.78 o
  -9   7   4      230.36      238.81      7.60 o
  -8   7   4      176.28      180.48      6.27 o
  -7   7   4      306.45      299.93      9.10 o
  -6   7   4       20.39       22.65      1.74 o
  -5   7   4       18.33       18.78      1.59 o
  -4   7   4        0.18       -0.24      0.62 o
  -3   7   4      315.39      289.87      5.40 o
  -2   7   4      604.79      627.24      8.85 o
  -1   7   4      358.05      360.53      5.42 o
   0   7   4      442.77      367.32      5.08 o
   1   7   4      109.06       99.09      3.47 o
   2   7   4       52.16       47.18      1.44 o
   3   7   4      121.25      125.27      2.45 o
   4   7   4        9.20       10.21      1.19 o
   5   7   4        2.09        1.84      0.78 o
   6   7   4       10.24        9.75      1.44 o
   7   7   4        0.22       -0.12      0.77 o
   8   7   4        3.90        3.22      1.37 o
  -9   8   4       12.87       11.42      1.84 o
  -8   8   4       22.36       23.91      2.32 o
  -7   8   4       20.24       21.17      2.26 o
  -6   8   4       12.83       12.69      1.84 o
  -5   8   4      183.19      196.26      9.13 o
  -4   8   4       27.72       28.63      2.05 o
  -3   8   4        2.01        2.56      0.93 o
  -2   8   4        0.63        0.98      0.57 o
  -1   8   4      148.23      155.56      3.30 o
   0   8   4       49.20       45.77      1.60 o
   1   8   4       76.33       75.22      2.08 o
   2   8   4       45.70       43.30      1.57 o
   3   8   4        1.14        1.78      0.54 o
   4   8   4      101.12      109.22      5.16 o
   5   8   4       16.26       16.50      1.55 o
   6   8   4        5.87        5.11      1.15 o
   7   8   4        7.89        5.53      2.44 o
  -9   9   4       38.18       36.46      3.00 o
  -8   9   4        4.85        3.53      1.47 o
  -7   9   4       77.83       68.22      4.04 o
  -6   9   4       28.52       24.56      2.57 o
  -5   9   4        7.49        2.52      1.27 o
  -4   9   4      214.32      224.22      8.25 o
  -3   9   4        0.46       -1.44      0.93 o
  -2   9   4       33.47       34.61      2.29 o
  -1   9   4      525.32      485.04      9.90 o
   0   9   4       41.62       45.65      2.15 o
   1   9   4      466.68      446.05      6.98 o
   2   9   4      156.42      152.81      3.30 o
   3   9   4      282.04      301.81      5.81 o
   4   9   4      232.97      233.42      5.60 o
   5   9   4        2.94        2.33      0.96 o
   6   9   4       94.85      105.54      4.39 o
  -8  10   4        3.34        3.28      1.55 o
  -7  10   4        7.72        6.67      1.89 o
  -6  10   4       78.43       82.66      4.69 o
  -5  10   4       10.31        9.58      2.03 o
  -4  10   4      155.38      157.84      6.90 o
  -3  10   4      444.41      474.17     10.40 o
  -2  10   4      214.51      219.93      6.05 o
  -1  10   4        3.81        6.42      2.03 o
   0  10   4        8.53        6.43      1.11 o
   1  10   4      100.70      100.32      3.42 o
   2  10   4      151.69      155.28      4.02 o
   3  10   4        1.52        1.19      1.04 o
   4  10   4      114.10      126.67      5.72 o
   5  10   4       64.67       65.55      6.03 o
  -7  11   4      184.65      188.33      7.97 o
  -6  11   4      132.86      143.51      6.75 o
  -5  11   4       12.12        9.69      2.26 o
  -4  11   4       27.15       29.36      3.31 o
  -3  11   4       25.65       25.51      2.25 o
  -2  11   4      122.85      119.48      4.48 o
  -1  11   4      181.87      182.85      7.74 o
   0  11   4        4.38        3.17      1.84 o
   1  11   4       73.40       74.30      5.68 o
   2  11   4       21.75       22.33      1.79 o
   3  11   4      137.83      145.21      6.56 o
   4  11   4        1.09        0.57      1.70 o
  -6  12   4        6.93        6.22      2.06 o
  -5  12   4        5.21        3.00      1.75 o
  -4  12   4       26.98       24.28      3.31 o
  -3  12   4       55.19       56.57      3.27 o
  -2  12   4        1.25       -0.17      1.95 o
  -1  12   4       49.23       54.71      4.41 o
   0  12   4      225.57      220.69      8.76 o
   1  12   4      153.19      169.34      4.78 o
   2  12   4       12.77        7.36      1.37 o
  -3  13   4       60.01       65.42      5.17 o
  -2  13   4       91.89       91.14      5.88 o
  -1  13   4       44.54       42.73      4.07 o
   0  13   4      149.75      161.34      7.46 o
  -2 -14   5        3.60        3.85      1.22 o
  -1 -14   5        1.42        1.10      1.98 o
   0 -14   5        0.53        3.33      2.15 o
   1 -14   5       25.78       20.72      3.39 o
   2 -14   5       45.79       50.14      4.63 o
   3 -14   5       87.95       92.63     12.51 o
   4 -14   5       17.40       18.00      3.11 o
  -4 -13   5        3.54        0.88      1.44 o
  -3 -13   5       25.16       26.56      2.12 o
  -2 -13   5      116.95      121.26      3.96 o
  -1 -13   5        9.61        9.92      1.36 o
   0 -13   5       60.51       53.87      4.35 o
   1 -13   5       11.52        7.01      2.52 o
   2 -13   5       46.39       49.18      6.27 o
   3 -13   5      114.08      119.32      6.42 o
   4 -13   5       42.43       43.66      3.98 o
   5 -13   5      172.28      177.17      7.94 o
   6 -13   5        5.36        6.22      2.03 o
  -5 -12   5        5.11        4.38      1.89 o
  -4 -12   5        5.26        5.34      1.84 o
  -3 -12   5        5.79        3.71      1.37 o
  -2 -12   5      108.08       92.42      4.63 o
  -1 -12   5      792.34      787.32     20.49 o
   0 -12   5        0.62        0.82      1.78 o
   1 -12   5      346.23      346.59     11.98 o
   2 -12   5       62.52       56.79      3.16 o
   3 -12   5      317.20      313.84     11.13 o
   4 -12   5        3.14        3.90      1.81 o
   5 -12   5       11.03       13.54      2.46 o
   6 -12   5       16.97       17.21      2.57 o
   7 -12   5        0.62        1.22      1.44 o
  -6 -11   5       11.97       15.00      1.91 o
  -5 -11   5        3.70        6.32      1.68 o
  -4 -11   5        5.96        5.12      1.67 o
  -3 -11   5       35.98       32.87      2.16 o
  -2 -11   5       69.59       66.75      2.74 o
  -1 -11   5      126.30      122.16      3.72 o
   0 -11   5      119.89      123.48      3.52 o
   1 -11   5       12.24       13.64      1.44 o
   2 -11   5      532.49      564.42      8.81 o
   3 -11   5        3.32        3.39      1.67 o
   4 -11   5      318.27      339.39     11.22 o
   5 -11   5       48.39       48.47      3.65 o
   6 -11   5        6.63        5.68      1.78 o
   7 -11   5       88.00       76.22      4.38 o
   8 -11   5       51.73       50.05      3.59 o
  -7 -10   5        9.56        8.98      1.13 o
  -6 -10   5      100.08      105.12      5.55 o
  -5 -10   5      157.62      168.10      4.43 o
  -4 -10   5        3.76        2.60      0.92 o
  -3 -10   5        7.42        6.87      1.12 o
  -2 -10   5      520.54      493.23     10.02 o
  -1 -10   5       26.66       25.63      5.04 o
   0 -10   5       30.58       30.84      1.44 o
   1 -10   5       11.84       11.61      1.06 o
   2 -10   5       15.92       14.16      1.14 o
   3 -10   5       67.21       70.14      2.71 o
   4 -10   5       62.76       61.83      2.58 o
   5 -10   5       47.83       55.70      3.59 o
   6 -10   5       58.02       55.02      3.53 o
   7 -10   5        1.20        0.59      1.16 o
   8 -10   5        9.21        8.85      1.81 o
  -8  -9   5       14.39       14.12      2.23 o
  -7  -9   5       16.45       18.03      1.55 o
  -6  -9   5       26.83       24.53      1.59 o
  -5  -9   5       20.38       18.27      1.18 o
  -4  -9   5        0.45        0.71      0.51 o
  -3  -9   5      183.47      176.30      4.97 o
  -2  -9   5        5.80        5.33      0.82 o
  -1  -9   5      124.66      136.55      3.77 o
   0  -9   5      108.73      115.49      2.24 o
   1  -9   5      240.37      252.96      4.52 o
   2  -9   5       56.47       58.84      2.26 o
   3  -9   5       14.86       14.87      1.28 o
   4  -9   5       47.87       45.94      2.10 o
   5  -9   5      110.63      106.45      3.34 o
   6  -9   5       48.86       49.09      3.22 o
   7  -9   5       55.43       54.43      3.39 o
   8  -9   5        0.14        0.31      1.10 o
   9  -9   5        2.64        4.80      1.36 o
  -8  -8   5       61.02       65.56      2.55 o
  -7  -8   5       36.39       36.59      1.94 o
  -6  -8   5       13.04       12.38      1.21 o
  -5  -8   5      790.64      751.78      9.56 o
  -4  -8   5       94.41       91.90      2.97 o
  -3  -8   5      160.77      168.09      2.52 o
  -2  -8   5       90.38       92.37      3.05 o
  -1  -8   5      476.70      509.52      6.46 o
   0  -8   5       14.63       14.51      0.99 o
   1  -8   5       51.05       45.01      1.17 o
   2  -8   5      323.71      348.99      5.83 o
   3  -8   5      779.87      783.52     12.72 o
   4  -8   5       36.64       39.27      1.86 o
   5  -8   5        0.05       -0.01      0.66 o
   6  -8   5      437.93      450.59     12.63 o
   7  -8   5       66.43       62.23      3.45 o
   8  -8   5       37.18       37.70      2.74 o
   9  -8   5       28.97       29.98      2.32 o
  -9  -7   5       96.06      103.59      3.46 o
  -8  -7   5       44.12       42.64      2.01 o
  -7  -7   5      127.24      133.66      4.06 o
  -6  -7   5       88.28       83.62      2.52 o
  -5  -7   5      371.61      360.08      5.28 o
  -4  -7   5      683.98      675.86      7.84 o
  -3  -7   5       90.90       92.32      1.78 o
  -2  -7   5      263.72      276.43      4.61 o
  -1  -7   5      152.95      169.25      2.04 o
   0  -7   5       43.09       39.41      1.35 o
   1  -7   5      492.31      518.10      6.70 o
   2  -7   5       30.76       27.47      1.09 o
   3  -7   5      135.46      143.11      3.49 o
   4  -7   5       49.16       43.08      1.84 o
   5  -7   5      302.78      279.53      5.72 o
   6  -7   5       15.76       13.28      1.77 o
   7  -7   5       10.18        9.75      1.53 o
   8  -7   5       83.42       89.42      3.93 o
   9  -7   5        2.92        2.57      1.16 o
  10  -7   5        0.11        0.51      0.99 o
  -9  -6   5      184.57      192.09      4.32 o
  -8  -6   5        8.43        8.33      1.08 o
  -7  -6   5        6.98        5.45      0.97 o
  -6  -6   5        5.56        5.60      0.95 o
  -5  -6   5      197.61      181.03      3.63 o
  -4  -6   5      901.09      878.77     10.45 o
  -3  -6   5        7.85        6.73      0.56 o
  -2  -6   5      381.31      386.95      4.77 o
  -1  -6   5       67.17       57.60      1.02 o
   0  -6   5       15.00       16.39      0.62 o
   1  -6   5       44.79       60.30      1.14 o
   2  -6   5      102.70       94.78      1.79 o
   3  -6   5      200.39      199.08      3.44 o
   4  -6   5      179.59      189.20      4.14 o
   5  -6   5        8.50        6.18      0.88 o
   6  -6   5      122.50      121.92      9.21 o
   7  -6   5      129.62      129.22      7.73 o
   8  -6   5      239.98      253.45      7.66 o
   9  -6   5       85.56       93.46      3.90 o
  10  -6   5        0.93        1.02      0.99 o
 -10  -5   5        3.47        2.32      0.87 o
  -9  -5   5       56.90       62.34      2.20 o
  -8  -5   5        5.56        9.28      1.40 o
  -7  -5   5       40.10       40.01      1.84 o
  -6  -5   5       67.95       70.70      3.20 o
  -5  -5   5      515.20      468.92      6.96 o
  -4  -5   5      681.53      699.11      8.43 o
  -3  -5   5      801.22      791.84      9.28 o
  -2  -5   5      530.80      600.32      5.97 o
  -1  -5   5      270.54      305.65      3.27 o
   0  -5   5       56.14       68.04      1.19 o
   1  -5   5       77.71       69.73      1.27 o
   2  -5   5      156.79      182.01      2.86 o
   3  -5   5       36.07       36.00      0.80 o
   4  -5   5      347.18      345.79      6.97 o
   5  -5   5        4.97        6.70      0.97 o
   6  -5   5        6.71        4.74      1.16 o
   7  -5   5        2.57        2.89      0.91 o
   8  -5   5       13.54       14.19      1.58 o
   9  -5   5        6.90        5.96      1.27 o
  10  -5   5       20.10       23.20      1.92 o
 -10  -4   5        9.83       11.40      1.59 o
  -9  -4   5       15.60       14.49      1.13 o
  -8  -4   5        2.15        1.45      0.67 o
  -7  -4   5       38.87       28.08      1.47 o
  -6  -4   5      187.12      180.34      3.90 o
  -5  -4   5      466.54      426.31      6.30 o
  -4  -4   5     1155.73     1149.45     14.62 o
  -3  -4   5       80.45       91.26      1.93 o
  -2  -4   5      191.85      198.37      2.18 o
  -1  -4   5     1039.74     1092.55      9.77 o
   0  -4   5     1525.89     1688.71     15.69 o
   1  -4   5      168.13      181.76      2.14 o
   2  -4   5      140.56      130.26      1.90 o
   3  -4   5       21.28       22.02      0.63 o
   4  -4   5       21.99       28.76      0.89 o
   5  -4   5       84.12       83.92      2.85 o
   6  -4   5       17.38       17.21      1.24 o
   7  -4   5        5.06        4.90      1.31 o
   8  -4   5       10.11        9.67      1.41 o
   9  -4   5       98.21      100.72      4.04 o
  10  -4   5        0.48        0.11      1.05 o
 -10  -3   5      130.75      133.46      4.12 o
  -9  -3   5        9.93        8.58      1.15 o
  -8  -3   5       58.91       58.36      1.97 o
  -7  -3   5      253.48      227.22      4.48 o
  -6  -3   5       61.31       67.16      1.81 o
  -5  -3   5      553.77      537.65      7.43 o
  -4  -3   5       10.06        7.27      0.64 o
  -3  -3   5      768.14      753.98      9.74 o
  -2  -3   5        3.87        3.72      0.25 o
  -1  -3   5      256.89      290.06      2.94 o
   0  -3   5      251.07      250.82      3.88 o
   1  -3   5      315.22      354.10      3.50 o
   2  -3   5       14.62       22.26      0.67 o
   3  -3   5       46.88       48.69      1.06 o
   4  -3   5        8.92        9.90      0.55 o
   5  -3   5       18.51       20.84      1.27 o
   6  -3   5        7.80        8.17      0.62 o
   7  -3   5        0.01        0.62      0.56 o
   8  -3   5        7.21        7.50      0.97 o
   9  -3   5       43.44       43.24      2.71 o
  10  -3   5      146.63      151.65      5.40 o
 -11  -2   5        1.42        2.55      1.17 o
 -10  -2   5        9.59        8.58      1.41 o
  -9  -2   5       25.38       26.10      1.91 o
  -8  -2   5      111.91      109.57      2.69 o
  -7  -2   5        0.93        1.13      0.48 o
  -6  -2   5        0.05        0.41      0.40 o
  -5  -2   5      159.72      146.46      2.69 o
  -4  -2   5      246.73      222.34      3.56 o
  -3  -2   5      107.28      135.45      2.02 o
  -2  -2   5      715.64      737.08      6.58 o
  -1  -2   5      940.50     1049.58     10.65 o
   0  -2   5     1356.81     1419.06     12.64 o
   1  -2   5      173.18      183.03      3.35 o
   2  -2   5     2062.09     2301.68     21.67 o
   3  -2   5      208.49      187.02      2.29 o
   4  -2   5      326.60      337.45      4.10 o
   5  -2   5      178.26      188.53      5.72 o
   6  -2   5      110.01      121.74      2.99 o
   7  -2   5      204.28      194.49      3.30 o
   8  -2   5        4.10        2.93      0.81 o
   9  -2   5       19.70       21.96      1.75 o
  10  -2   5       23.10       23.17      2.15 o
 -11  -1   5       38.14       41.48      2.45 o
 -10  -1   5        6.68        5.16      1.14 o
  -9  -1   5        0.46        0.42      0.76 o
  -8  -1   5       44.10       42.05      2.88 o
  -7  -1   5      103.31      107.97      2.45 o
  -6  -1   5      517.78      520.13      7.05 o
  -5  -1   5       33.64       28.12      0.85 o
  -4  -1   5      193.48      202.84      2.75 o
  -3  -1   5      510.12      525.64      5.63 o
  -2  -1   5      240.99      264.85      2.67 o
  -1  -1   5     1072.31     1128.27     10.50 o
   0  -1   5      601.46      631.68      7.16 o
   1  -1   5        0.34        1.78      0.36 o
   2  -1   5      115.80      129.45      1.76 o
   3  -1   5       10.32        9.09      0.49 o
   4  -1   5       28.98       40.92      1.00 o
   5  -1   5        0.41       -0.76      0.38 o
   6  -1   5       32.17       32.64      1.51 o
   7  -1   5      147.52      133.50      2.69 o
   8  -1   5        2.15        1.53      0.79 o
   9  -1   5        3.73        4.18      1.10 o
  10  -1   5       64.22       73.35      5.45 o
 -11   0   5       38.24       36.45      2.22 o
 -10   0   5        0.07        1.30      0.86 o
  -9   0   5       97.02      100.10      3.37 o
  -8   0   5       44.24       47.36      2.15 o
  -7   0   5       35.34       35.61      1.31 o
  -6   0   5        9.06       12.54      0.74 o
  -5   0   5      337.79      350.20      4.10 o
  -4   0   5      310.40      325.66      3.79 o
  -3   0   5       79.44       88.96      1.29 o
  -2   0   5      598.36      652.94      6.05 o
  -1   0   5       91.65      105.29      1.22 o
   0   0   5       43.76       53.81      0.90 o
   1   0   5      343.03      346.34      3.28 o
   2   0   5       27.98       23.72      0.67 o
   3   0   5       10.69       19.02      0.89 o
   4   0   5       36.51       32.32      0.93 o
   5   0   5      632.94      587.29      9.52 o
   6   0   5       34.64       31.28      1.41 o
   7   0   5        6.38        4.76      0.63 o
   8   0   5        0.51        0.72      0.64 o
   9   0   5       32.13       35.36      2.33 o
  10   0   5       55.43       65.65      3.27 o
 -11   1   5      214.43      236.69     11.32 o
 -10   1   5       95.20      105.36      3.42 o
  -9   1   5      181.09      182.86      6.09 o
  -8   1   5       38.87       48.61      2.26 o
  -7   1   5        0.41        1.43      0.65 o
  -6   1   5      251.45      227.39      2.93 o
  -5   1   5      629.41      616.82      6.68 o
  -4   1   5      161.46      141.82      2.76 o
  -3   1   5      233.28      240.66      2.93 o
  -2   1   5      214.71      203.57      2.30 o
  -1   1   5      168.08      161.07      1.68 o
   0   1   5       39.30       32.94      0.89 o
   1   1   5      947.26      926.26      8.35 o
   2   1   5      170.41      156.96      1.95 o
   3   1   5        0.42        0.93      0.30 o
   4   1   5      139.18      132.12      2.70 o
   5   1   5      117.57      111.77      2.57 o
   6   1   5       23.58       24.09      1.30 o
   7   1   5       36.76       40.81      2.11 o
   8   1   5        4.72        3.66      0.97 o
   9   1   5       25.54       28.07      2.33 o
  10   1   5       53.90       60.85      4.01 o
 -11   2   5       38.70       43.01      2.37 o
 -10   2   5      177.23      196.08      5.02 o
  -9   2   5       27.10       26.74      1.64 o
  -8   2   5      238.38      226.83      5.33 o
  -7   2   5       11.33       12.00      1.36 o
  -6   2   5       12.50       13.03      0.62 o
  -5   2   5       64.28       74.62      1.73 o
  -4   2   5      725.89      768.52      8.88 o
  -3   2   5      304.65      306.12      3.69 o
  -2   2   5      392.16      458.51      4.54 o
  -1   2   5     2639.34     2828.45     24.92 o
   0   2   5      156.13      165.40      1.90 o
   1   2   5        6.40        6.38      0.36 o
   2   2   5       19.14       13.85      0.51 o
   3   2   5      192.08      221.66      2.85 o
   4   2   5      130.30      122.42      4.68 o
   5   2   5       81.28       75.97      3.07 o
   6   2   5      277.67      240.09      3.93 o
   7   2   5       39.17       33.70      1.56 o
   8   2   5       46.80       49.75      1.93 o
   9   2   5      147.90      149.19      4.69 o
  10   2   5      167.32      182.09      7.55 o
 -11   3   5       71.77       69.58      2.88 o
 -10   3   5       10.56       15.03      1.50 o
  -9   3   5       58.96       64.60      2.94 o
  -8   3   5       17.21       18.40      1.57 o
  -7   3   5       96.69       88.50      2.44 o
  -6   3   5       78.77       72.40      1.48 o
  -5   3   5       37.78       34.97      0.91 o
  -4   3   5       84.88       73.88      1.50 o
  -3   3   5        2.14        4.73      0.53 o
  -2   3   5        2.94        1.60      0.27 o
  -1   3   5      183.10      198.89      2.08 o
   0   3   5     1469.98     1614.55     12.80 o
   1   3   5      176.41      185.11      2.03 o
   2   3   5      129.18      135.91      1.85 o
   3   3   5      928.96      914.74     14.64 o
   4   3   5     1126.93     1096.14     14.21 o
   5   3   5      466.75      457.77      7.13 o
   6   3   5        0.08       -0.16      0.46 o
   7   3   5       21.96       19.23      1.31 o
   8   3   5       32.30       32.06      2.26 o
   9   3   5      104.22      115.32      3.48 o
 -10   4   5       13.77       10.23      1.36 o
  -9   4   5       77.42       76.95      3.28 o
  -8   4   5        0.49        1.16      0.85 o
  -7   4   5      248.92      223.59      5.49 o
  -6   4   5      287.90      241.93      5.73 o
  -5   4   5      184.82      175.92      2.52 o
  -4   4   5        4.01        1.83      0.55 o
  -3   4   5       14.06       13.93      0.99 o
  -2   4   5        1.23        0.90      0.29 o
  -1   4   5       12.92       10.67      0.55 o
   0   4   5      406.49      424.00      4.13 o
   1   4   5      551.30      564.63      5.30 o
   2   4   5      214.34      228.97      2.95 o
   3   4   5      262.44      239.99      3.85 o
   4   4   5       29.55       27.09      1.27 o
   5   4   5       34.39       36.36      1.44 o
   6   4   5       49.94       51.76      1.98 o
   7   4   5       88.79       90.37      3.91 o
   8   4   5      161.92      172.41      4.57 o
   9   4   5        0.29        0.64      0.90 o
 -10   5   5      210.54      222.39      6.81 o
  -9   5   5      185.81      193.05      6.27 o
  -8   5   5      148.31      147.25      3.76 o
  -7   5   5       26.24       27.29      2.33 o
  -6   5   5        1.10        1.90      0.75 o
  -5   5   5      416.98      404.62      7.13 o
  -4   5   5       58.65       50.56      1.57 o
  -3   5   5     1160.71     1101.22     11.73 o
  -2   5   5      163.81      154.44      2.26 o
  -1   5   5       67.46       74.81      1.31 o
   0   5   5      323.13      320.70      3.40 o
   1   5   5       59.46       52.17      1.38 o
   2   5   5        3.65        3.66      0.73 o
   3   5   5       32.24       27.12      1.27 o
   4   5   5        0.01        0.78      0.47 o
   5   5   5       41.66       40.09      1.75 o
   6   5   5        6.93        5.62      1.06 o
   7   5   5        0.68        0.98      0.78 o
   8   5   5        0.28        0.78      0.85 o
 -10   6   5       11.96       15.63      1.78 o
  -9   6   5       33.79       37.16      2.63 o
  -8   6   5       14.28       17.41      1.87 o
  -7   6   5       61.91       74.71      3.48 o
  -6   6   5        1.80        1.51      0.74 o
  -5   6   5        3.09        0.52      1.09 o
  -4   6   5        4.01       13.68      1.10 o
  -3   6   5       98.36       84.51      2.23 o
  -2   6   5      118.33      130.08      2.32 o
  -1   6   5     1135.26     1145.10     12.13 o
   0   6   5      160.97      154.59      2.71 o
   1   6   5      423.93      418.56      6.33 o
   2   6   5       36.91       27.51      1.17 o
   3   6   5      119.93       97.02      1.89 o
   4   6   5      490.31      451.74      6.39 o
   5   6   5        7.00        9.53      1.04 o
   6   6   5       96.80      101.41      3.47 o
   7   6   5        3.07        3.86      1.84 o
   8   6   5       48.90       61.42      3.38 o
 -10   7   5       16.66       16.62      1.95 o
  -9   7   5       19.65       20.01      2.09 o
  -8   7   5        6.43        8.20      1.58 o
  -7   7   5      198.92      210.66      7.26 o
  -6   7   5       97.68       87.52      4.21 o
  -5   7   5       11.15       10.43      1.37 o
  -4   7   5      594.40      597.93     14.57 o
  -3   7   5       75.24       97.22      2.52 o
  -2   7   5        4.82        4.20      0.69 o
  -1   7   5      552.30      571.67      7.25 o
   0   7   5        0.81        4.10      0.62 o
   1   7   5       91.70       94.32      2.51 o
   2   7   5       78.85       73.81      1.87 o
   3   7   5      118.07      115.14      2.69 o
   4   7   5        1.74        2.64      0.74 o
   5   7   5      135.21      139.22      3.45 o
   6   7   5       25.40       28.11      2.83 o
   7   7   5      163.21      186.24      6.16 o
  -9   8   5        1.71        2.40      1.33 o
  -8   8   5        0.96       -0.82      0.99 o
  -7   8   5        7.42       10.63      1.78 o
  -6   8   5      175.31      168.41      6.61 o
  -5   8   5       17.35       17.52      2.20 o
  -4   8   5       28.15       22.90      1.94 o
  -3   8   5      157.41      148.17      3.88 o
  -2   8   5        1.46        2.05      0.68 o
  -1   8   5        8.01        4.25      0.88 o
   0   8   5        2.33        5.27      0.93 o
   1   8   5        0.46        0.08      0.53 o
   2   8   5        9.49       10.60      1.11 o
   3   8   5       72.47       79.57      2.00 o
   4   8   5        4.61        6.02      1.12 o
   5   8   5       33.98       35.95      2.17 o
   6   8   5       49.98       53.88      3.51 o
   7   8   5        2.88        4.10      1.49 o
  -8   9   5       95.08      100.41      5.09 o
  -7   9   5      109.06      111.83      5.43 o
  -6   9   5       29.33       32.73      3.02 o
  -5   9   5      206.66      197.52      7.72 o
  -4   9   5       62.24       64.80      4.13 o
  -3   9   5       83.28       87.57      7.19 o
  -2   9   5      106.82      104.01      7.35 o
  -1   9   5       34.70       34.00      1.92 o
   0   9   5       22.67       25.61      1.54 o
   1   9   5        1.97        2.07      0.69 o
   2   9   5      106.54      108.13      3.04 o
   3   9   5        1.00        2.23      0.78 o
   4   9   5      134.76      140.31      4.21 o
   5   9   5      169.37      187.34      5.14 o
   6   9   5        0.54        0.81      1.25 o
  -8  10   5        0.30       -0.68      1.27 o
  -7  10   5        7.09       10.12      2.12 o
  -6  10   5      282.39      304.46     10.68 o
  -5  10   5        0.40        2.74      1.47 o
  -4  10   5       21.27       26.45      3.00 o
  -3  10   5      336.26      372.86      8.83 o
  -2  10   5      687.45      715.62     14.51 o
  -1  10   5      142.79      135.51      6.30 o
   0  10   5        0.09        0.34      0.83 o
   1  10   5       28.43       26.49      1.86 o
   2  10   5        6.90        5.00      1.68 o
   3  10   5        8.53       12.22      1.72 o
   4  10   5       50.45       62.46      8.79 o
   5  10   5      187.16      208.01      6.70 o
  -6  11   5      131.39      132.71      6.67 o
  -5  11   5      357.74      388.70     13.20 o
  -4  11   5        8.83       13.59      2.57 o
  -3  11   5      123.04      141.60      5.02 o
  -2  11   5       10.70       11.50      2.54 o
  -1  11   5      126.82      129.63      6.33 o
   0  11   5       52.38       48.72      3.87 o
   1  11   5       13.77       11.43      1.47 o
   2  11   5       81.17       88.48      3.33 o
   3  11   5       10.43        9.69      2.20 o
  -5  12   5       13.12       14.78      2.85 o
  -4  12   5      178.74      192.40      8.85 o
  -3  12   5        0.63        0.34      1.30 o
  -2  12   5        2.66       -0.68      1.95 o
  -1  12   5      106.84      111.52      6.13 o
   0  12   5      200.99      202.97      8.37 o
   1  12   5      148.84      167.62      7.23 o
   2  12   5       21.18       24.79      1.92 o
  -2 -14   6       32.27       29.51      2.03 o
  -1 -14   6        0.74        1.95      2.12 o
   0 -14   6       29.22       24.50      3.33 o
   1 -14   6       41.64       40.44      4.24 o
   2 -14   6        4.79        8.08      2.80 o
   3 -14   6       60.50       58.58      5.75 o
   4 -14   6        4.72        4.35      2.12 o
  -4 -13   6        2.59        1.95      1.55 o
  -3 -13   6       29.68       32.65      2.08 o
  -2 -13   6       83.27       80.25      3.18 o
  -1 -13   6        0.03        0.97      0.93 o
   0 -13   6        7.79        5.45      2.29 o
   1 -13   6       98.93      113.84      6.39 o
   2 -13   6       16.67       11.05      1.87 o
   3 -13   6      101.98      103.63      6.08 o
   4 -13   6      159.35      166.68      7.80 o
   5 -13   6      378.19      387.26     13.23 o
   6 -13   6        1.18        2.26      1.75 o
  -5 -12   6      130.33      132.12      6.44 o
  -4 -12   6        2.56        0.93      1.44 o
  -3 -12   6        3.48        2.23      1.05 o
  -2 -12   6        4.53        3.59      2.46 o
  -1 -12   6        2.17        0.74      1.00 o
   0 -12   6      122.09      122.03      6.22 o
   1 -12   6        7.08        4.49      2.15 o
   2 -12   6      503.11      510.93     11.27 o
   3 -12   6        8.63        9.24      2.29 o
   4 -12   6      193.19      196.33      8.14 o
   5 -12   6        0.56        2.26      1.61 o
   6 -12   6      186.06      195.45      8.08 o
   7 -12   6       12.70       10.91      2.29 o
  -6 -11   6       94.48       93.29      4.05 o
  -5 -11   6       70.59       72.97      4.61 o
  -4 -11   6        0.13       -0.28      1.19 o
  -3 -11   6      117.34      120.12      3.69 o
  -2 -11   6      147.93      139.99      4.12 o
  -1 -11   6       88.83       79.54      2.91 o
   0 -11   6       10.99       11.74      1.15 o
   1 -11   6       87.97       87.32      3.54 o
   2 -11   6      381.06      390.57      6.70 o
   3 -11   6      267.15      267.63      9.61 o
   4 -11   6       15.11       15.37      2.35 o
   5 -11   6       15.75       14.27      2.32 o
   6 -11   6       97.37      101.34      5.28 o
   7 -11   6       21.88       17.86      2.49 o
   8 -11   6       96.17      102.67      5.20 o
  -7 -10   6       15.17       19.46      1.59 o
  -6 -10   6        9.92       11.09      1.53 o
  -5 -10   6        8.58       10.66      1.34 o
  -4 -10   6      295.35      299.38      6.66 o
  -3 -10   6        3.37        2.97      1.63 o
  -2 -10   6       33.30       31.00      1.86 o
  -1 -10   6       13.85       11.37      1.24 o
   0 -10   6       38.97       33.72      1.73 o
   1 -10   6        3.52        3.54      0.79 o
   2 -10   6      331.30      333.25      5.76 o
   3 -10   6      311.31      315.49      6.65 o
   4 -10   6       11.63       12.58      2.03 o
   5 -10   6       27.66       22.33      2.49 o
   6 -10   6        0.37        0.68      1.22 o
   7 -10   6       56.62       62.20      3.82 o
   8 -10   6       30.66       26.71      2.63 o
  -8  -9   6        5.78        6.64      1.82 o
  -7  -9   6       19.91       20.16      1.63 o
  -6  -9   6        0.88        0.99      0.66 o
  -5  -9   6        3.85        3.94      0.73 o
  -4  -9   6       32.21       28.93      1.34 o
  -3  -9   6       32.97       33.35      1.97 o
  -2  -9   6      260.26      262.99      5.24 o
  -1  -9   6       35.62       38.19      1.58 o
   0  -9   6       20.08       21.22      1.54 o
   1  -9   6      654.37      665.69      9.50 o
   2  -9   6       87.09       89.38      2.42 o
   3  -9   6       14.44       13.53      1.30 o
   4  -9   6      124.21      130.76      3.71 o
   5  -9   6        3.42        2.63      1.30 o
   6  -9   6      246.90      233.01      8.05 o
   7  -9   6      135.21      141.53      5.79 o
   8  -9   6       14.09       10.15      1.84 o
   9  -9   6        4.26        7.23      1.64 o
  -8  -8   6       72.54       75.60      4.20 o
  -7  -8   6      119.06      115.50      3.28 o
  -6  -8   6        2.89        1.16      0.69 o
  -5  -8   6      108.61      105.91      3.46 o
  -4  -8   6      143.41      148.38      3.03 o
  -3  -8   6      168.23      172.41      2.58 o
  -2  -8   6       22.63       23.46      1.03 o
  -1  -8   6      236.28      235.84      3.91 o
   0  -8   6      150.97      168.96      2.78 o
   1  -8   6      186.80      201.78      3.07 o
   2  -8   6      278.01      256.00      4.47 o
   3  -8   6      134.00      136.42      3.58 o
   4  -8   6      533.60      553.52      9.77 o
   5  -8   6      473.77      497.38      9.14 o
   6  -8   6       48.61       54.35      3.31 o
   7  -8   6      489.78      487.90     13.62 o
   8  -8   6      195.04      194.38      6.90 o
   9  -8   6        1.32        0.73      1.16 o
  -9  -7   6        0.24        0.40      0.83 o
  -8  -7   6      202.81      220.12      4.77 o
  -7  -7   6        7.67        5.85      0.97 o
  -6  -7   6       56.22       65.50      2.22 o
  -5  -7   6        9.12        6.83      0.86 o
  -4  -7   6      850.34      847.51     10.34 o
  -3  -7   6      127.27      127.44      2.20 o
  -2  -7   6        5.54        4.73      0.61 o
  -1  -7   6       14.34       14.51      0.66 o
   0  -7   6      826.17      881.40      9.53 o
   1  -7   6       50.64       49.18      1.57 o
   2  -7   6      142.05      151.98      2.77 o
   3  -7   6       59.37       57.24      2.11 o
   4  -7   6       36.02       31.75      1.68 o
   5  -7   6       16.33       16.09      1.68 o
   6  -7   6        8.48        7.04      1.19 o
   7  -7   6       24.13       27.55      2.32 o
   8  -7   6      106.64      106.54      4.58 o
   9  -7   6       15.40       17.69      1.95 o
  10  -7   6        2.84        4.44      1.36 o
  -9  -6   6       13.64       10.80      1.22 o
  -8  -6   6      221.62      226.76      4.68 o
  -7  -6   6       39.45       48.28      2.13 o
  -6  -6   6        7.76        6.51      2.11 o
  -5  -6   6        0.08       -0.35      0.42 o
  -4  -6   6        4.60        4.08      0.95 o
  -3  -6   6      443.43      420.12      5.01 o
  -2  -6   6        4.78        8.03      0.53 o
  -1  -6   6      717.25      733.03      9.76 o
   0  -6   6       48.65       42.36      1.08 o
   1  -6   6        5.48        5.94      0.57 o
   2  -6   6      339.05      374.79      5.12 o
   3  -6   6        0.51        0.14      0.63 o
   4  -6   6       32.75       27.14      3.62 o
   5  -6   6      113.58      107.41      3.83 o
   6  -6   6        7.66        9.34      1.23 o
   7  -6   6        8.12        6.67      1.38 o
   8  -6   6       54.73       60.42      3.28 o
   9  -6   6        0.07        0.79      1.16 o
  10  -6   6        1.77        2.52      1.22 o
 -10  -5   6       24.44       28.80      1.71 o
  -9  -5   6        0.67        1.16      1.01 o
  -8  -5   6       46.68       46.12      3.85 o
  -7  -5   6        3.50        6.03      1.01 o
  -6  -5   6       91.14       79.42      2.51 o
  -5  -5   6        6.10        6.71      0.78 o
  -4  -5   6       29.06       32.57      1.17 o
  -3  -5   6        8.47       10.45      0.85 o
  -2  -5   6       14.98       17.20      0.76 o
  -1  -5   6      273.80      282.85      3.05 o
   0  -5   6      266.74      297.23      3.80 o
   1  -5   6      667.12      722.82      7.80 o
   2  -5   6       15.00       20.92      0.68 o
   3  -5   6      409.76      407.47      6.09 o
   4  -5   6       14.32       20.62      1.53 o
   5  -5   6        0.91        1.70      1.60 o
   6  -5   6       12.21       13.33      1.32 o
   7  -5   6      491.14      481.21     10.15 o
   8  -5   6       85.77       80.57      3.76 o
   9  -5   6       11.84       12.80      1.70 o
  10  -5   6       13.89       15.43      1.89 o
 -10  -4   6        2.85        2.39      0.75 o
  -9  -4   6        3.33        2.23      0.77 o
  -8  -4   6       25.14       20.51      1.41 o
  -7  -4   6       75.62       70.54      2.32 o
  -6  -4   6      313.56      284.54      5.41 o
  -5  -4   6      172.50      169.45      3.27 o
  -4  -4   6      110.55      110.53      2.10 o
  -3  -4   6      282.55      321.96      4.11 o
  -2  -4   6     1320.11     1360.58     11.86 o
  -1  -4   6       83.43       85.78      1.23 o
   0  -4   6     2002.52     2235.76     20.66 o
   1  -4   6    10045.44    11038.39    102.06 o
   2  -4   6      531.94      629.22      6.42 o
   3  -4   6      225.25      232.82      3.03 o
   4  -4   6      254.55      255.77      6.33 o
   5  -4   6       81.74      102.16      2.62 o
   6  -4   6      134.15      130.32      3.18 o
   7  -4   6        0.10        0.69      1.14 o
   8  -4   6      281.00      274.44      8.34 o
   9  -4   6       24.39       23.94      2.18 o
  10  -4   6       90.76       89.19      4.15 o
 -10  -3   6      316.85      328.65      8.32 o
  -9  -3   6      428.60      451.39     10.87 o
  -8  -3   6        7.98        5.33      0.90 o
  -7  -3   6      149.57      131.17      3.18 o
  -6  -3   6       28.77       35.32      1.53 o
  -5  -3   6      896.16      814.23     10.72 o
  -4  -3   6      668.41      629.12      8.28 o
  -3  -3   6      445.63      471.47      5.14 o
  -2  -3   6     1449.39     1565.99     13.58 o
  -1  -3   6       42.06       57.41      0.96 o
   0  -3   6      503.10      586.27      5.57 o
   1  -3   6       62.77       73.77      1.84 o
   2  -3   6      531.84      584.83      6.53 o
   3  -3   6        8.18        7.12      0.44 o
   4  -3   6        7.56       10.58      0.71 o
   5  -3   6       10.26       11.64      1.20 o
   6  -3   6        7.07        6.01      1.40 o
   7  -3   6      282.41      267.41      5.39 o
   8  -3   6        1.10        0.06      0.99 o
   9  -3   6        4.36        4.97      1.41 o
  10  -3   6        2.03        1.67      1.27 o
 -10  -2   6       47.92       53.90      2.83 o
  -9  -2   6       52.16       52.19      2.58 o
  -8  -2   6       23.56       21.82      1.19 o
  -7  -2   6      187.39      180.25      3.74 o
  -6  -2   6        0.14       -0.01      0.41 o
  -5  -2   6      845.96      796.68     10.35 o
  -4  -2   6       77.85       67.10      1.27 o
  -3  -2   6      506.02      493.81      5.35 o
  -2  -2   6        0.03        1.18      0.23 o
  -1  -2   6     1285.16     1355.62     11.73 o
   0  -2   6       13.16       14.33      0.53 o
   1  -2   6       22.19       45.43      0.83 o
   2  -2   6     1299.32     1352.26     13.14 o
   3  -2   6      181.67      187.99      2.42 o
   4  -2   6      321.23      314.04      3.99 o
   5  -2   6        0.35        1.54      0.61 o
   6  -2   6       50.88       49.28      1.90 o
   7  -2   6       35.17       34.32      1.70 o
   8  -2   6        0.95        1.44      0.88 o
   9  -2   6       49.50       47.70      3.11 o
  10  -2   6        0.05       -0.76      1.24 o
 -11  -1   6       19.11       20.31      1.89 o
 -10  -1   6       56.12       55.36      2.71 o
  -9  -1   6        0.17        0.08      0.75 o
  -8  -1   6      231.68      237.17      6.80 o
  -7  -1   6        0.02       -0.01      0.39 o
  -6  -1   6       10.03       11.89      0.78 o
  -5  -1   6      119.92      130.28      2.18 o
  -4  -1   6        0.11        0.33      0.23 o
  -3  -1   6      649.31      665.45      7.14 o
  -2  -1   6        0.89        3.72      0.27 o
  -1  -1   6      391.79      392.99      3.65 o
   0  -1   6      616.12      588.31      5.69 o
   1  -1   6      664.59      692.92      6.14 o
   2  -1   6       79.80       69.16      1.13 o
   3  -1   6      150.74      154.67      2.12 o
   4  -1   6      405.91      402.37      5.40 o
   5  -1   6      116.59      113.97      2.93 o
   6  -1   6        3.32        5.65      0.86 o
   7  -1   6       12.14       13.80      1.22 o
   8  -1   6       35.86       32.94      1.33 o
   9  -1   6      116.62      119.71      4.23 o
  10  -1   6        5.48        3.90      1.58 o
 -11   0   6       83.84       91.61      6.16 o
 -10   0   6        7.83       10.07      2.57 o
  -9   0   6        3.84        3.65      0.97 o
  -8   0   6       25.86       24.60      1.72 o
  -7   0   6       37.48       37.58      1.35 o
  -6   0   6      843.56      812.67     10.45 o
  -5   0   6      557.05      533.72      6.00 o
  -4   0   6      185.25      197.30      2.88 o
  -3   0   6      705.37      767.75      8.90 o
  -2   0   6     1060.33     1092.63      9.15 o
  -1   0   6        0.50        0.31      0.21 o
   0   0   6      124.42      128.83      1.69 o
   1   0   6        0.42        1.42      0.24 o
   2   0   6      944.58      997.17      8.60 o
   3   0   6      173.52      193.82      2.52 o
   4   0   6        9.87        9.64      0.91 o
   5   0   6      696.61      662.77     10.70 o
   6   0   6      174.38      176.48      4.10 o
   7   0   6        0.03        0.40      0.50 o
   8   0   6       64.64       65.87      3.24 o
   9   0   6       11.19        8.00      1.50 o
  10   0   6       17.99       17.49      2.37 o
 -11   1   6       11.36       10.17      1.33 o
 -10   1   6        1.37        1.08      0.79 o
  -9   1   6       92.82       99.87      3.38 o
  -8   1   6       68.63       66.77      5.53 o
  -7   1   6       20.56       20.39      0.97 o
  -6   1   6      202.20      210.55      3.11 o
  -5   1   6      381.87      377.17      4.49 o
  -4   1   6      906.30      874.61     10.09 o
  -3   1   6       32.00       46.93      1.15 o
  -2   1   6      756.66      797.92      7.38 o
  -1   1   6      449.95      476.37      4.18 o
   0   1   6      764.58      774.52      6.86 o
   1   1   6     1685.31     1833.07     16.23 o
   2   1   6      265.28      282.67      2.90 o
   3   1   6      350.30      345.19      4.14 o
   4   1   6        0.27        0.84      0.56 o
   5   1   6      145.79      136.40      3.43 o
   6   1   6      200.35      182.08      4.29 o
   7   1   6      109.88      106.04      2.67 o
   8   1   6       15.99       14.74      1.26 o
   9   1   6        0.62        1.52      0.70 o
  10   1   6       42.43       41.09      3.45 o
 -11   2   6        0.06        0.34      0.93 o
 -10   2   6       24.64       23.06      1.95 o
  -9   2   6        0.46       -0.30      0.70 o
  -8   2   6       74.97       75.67      3.15 o
  -7   2   6        0.04        0.69      0.39 o
  -6   2   6      131.44      122.89      2.15 o
  -5   2   6       11.10       15.70      0.71 o
  -4   2   6       62.85       63.61      1.41 o
  -3   2   6      351.28      346.89      4.23 o
  -2   2   6      327.41      319.02      3.41 o
  -1   2   6       56.05       62.91      0.98 o
   0   2   6       12.71       19.55      0.95 o
   1   2   6       49.80       46.82      0.86 o
   2   2   6        9.54       16.63      0.57 o
   3   2   6        0.60       -0.26      0.41 o
   4   2   6      213.78      192.63      4.25 o
   5   2   6      565.25      524.58      9.99 o
   6   2   6      146.15      138.40      4.23 o
   7   2   6       20.90       20.90      1.48 o
   8   2   6        9.54        9.63      1.17 o
   9   2   6        0.56        1.32      1.02 o
 -10   3   6        7.58        6.87      1.30 o
  -9   3   6       77.90       82.80      3.65 o
  -8   3   6       13.89       14.19      1.55 o
  -7   3   6      305.03      295.63      5.62 o
  -6   3   6       78.61       58.73      1.73 o
  -5   3   6       62.88       57.08      1.26 o
  -4   3   6      292.63      291.54      4.08 o
  -3   3   6       19.25       19.46      0.70 o
  -2   3   6      309.40      286.24      3.39 o
  -1   3   6      412.31      402.29      3.92 o
   0   3   6        1.22        2.44      0.49 o
   1   3   6        2.23        4.39      0.44 o
   2   3   6      135.95      130.86      2.48 o
   3   3   6      168.41      165.89      3.19 o
   4   3   6       44.88       46.47      1.59 o
   5   3   6      208.30      209.04      4.79 o
   6   3   6      179.25      175.05      3.88 o
   7   3   6       96.16      106.31      3.30 o
   8   3   6       32.12       31.95      1.95 o
   9   3   6       19.18       21.77      1.88 o
 -10   4   6       37.07       42.42      2.63 o
  -9   4   6       62.85       61.38      3.11 o
  -8   4   6       18.34       17.10      1.78 o
  -7   4   6        2.27        1.54      0.74 o
  -6   4   6      222.45      231.59      7.36 o
  -5   4   6       14.76        9.55      1.09 o
  -4   4   6       74.80       56.55      1.44 o
  -3   4   6     1007.33      987.69     10.08 o
  -2   4   6      156.12      151.53      2.22 o
  -1   4   6      391.69      354.80      3.80 o
   0   4   6      566.29      532.34      5.11 o
   1   4   6      456.95      472.42      5.08 o
   2   4   6       50.57       43.93      1.19 o
   3   4   6      253.50      259.15      3.72 o
   4   4   6       79.61       82.98      2.40 o
   5   4   6       25.37       22.51      1.37 o
   6   4   6       24.38       25.64      1.75 o
   7   4   6      121.53      130.39      3.87 o
   8   4   6        9.84        6.74      1.22 o
   9   4   6        1.47        2.15      1.09 o
 -10   5   6       15.72       20.29      1.98 o
  -9   5   6        4.32        2.68      1.10 o
  -8   5   6      272.09      292.16      8.90 o
  -7   5   6      138.72      111.01      8.45 o
  -6   5   6      104.19       99.13      3.45 o
  -5   5   6      192.10      200.57      7.38 o
  -4   5   6      678.07      623.49      8.70 o
  -3   5   6     1066.68      961.95     10.54 o
  -2   5   6       77.95       81.29      1.59 o
  -1   5   6      442.87      445.96      4.68 o
   0   5   6        0.78        2.52      0.41 o
   1   5   6      139.55      133.78      2.57 o
   2   5   6      396.60      407.82      5.53 o
   3   5   6        0.50        0.98      0.39 o
   4   5   6      583.31      569.43      8.52 o
   5   5   6       45.87       45.85      1.63 o
   6   5   6      230.23      234.42      5.55 o
   7   5   6       42.49       45.87      2.43 o
   8   5   6       62.00       64.36      4.99 o
 -10   6   6        0.64        0.62      1.07 o
  -9   6   6        2.72        3.84      1.30 o
  -8   6   6        2.72        2.60      1.13 o
  -7   6   6        1.54        1.47      1.05 o
  -6   6   6      266.00      264.83      6.77 o
  -5   6   6        4.98        3.69      0.96 o
  -4   6   6      480.96      424.55      7.73 o
  -3   6   6        9.67        3.77      0.61 o
  -2   6   6       57.53       54.89      1.35 o
  -1   6   6       34.28       35.72      0.98 o
   0   6   6      305.65      247.31      3.84 o
   1   6   6      430.08      378.69      5.97 o
   2   6   6        0.18        0.40      0.49 o
   3   6   6       18.10       19.42      0.95 o
   4   6   6        8.94       15.84      2.30 o
   5   6   6      335.35      322.73      5.79 o
   6   6   6       28.56       25.42      1.95 o
   7   6   6       10.63       12.10      1.56 o
   8   6   6        7.58        7.67      2.66 o
  -9   7   6       71.25       71.84      3.98 o
  -8   7   6       27.32       24.02      2.40 o
  -7   7   6       11.13        8.90      1.72 o
  -6   7   6       96.04       95.47      4.66 o
  -5   7   6      178.16      174.75      5.28 o
  -4   7   6       75.78       72.36      3.12 o
  -3   7   6       13.87       17.61      1.18 o
  -2   7   6      450.13      478.07      6.64 o
  -1   7   6       18.35       17.02      0.91 o
   0   7   6      266.53      230.21      4.18 o
   1   7   6       21.34       24.45      1.26 o
   2   7   6       16.99       15.76      1.42 o
   3   7   6       16.02       16.64      1.48 o
   4   7   6       67.08       68.34      2.32 o
   5   7   6        8.70        6.51      1.03 o
   6   7   6       10.90       12.74      1.32 o
   7   7   6        8.56        7.22      1.72 o
  -9   8   6       61.80       66.36      3.98 o
  -8   8   6        1.06        0.34      1.16 o
  -7   8   6      176.45      192.37      7.43 o
  -6   8   6        8.76        8.85      1.87 o
  -5   8   6      388.81      361.04     11.45 o
  -4   8   6        7.37        6.67      1.72 o
  -3   8   6       77.88       76.88      2.64 o
  -2   8   6       91.24       89.77      4.57 o
  -1   8   6      104.12      117.08      2.96 o
   0   8   6      182.38      178.04      3.61 o
   1   8   6       48.20       48.22      1.78 o
   2   8   6       66.61       68.34      2.11 o
   3   8   6       12.37       12.20      1.61 o
   4   8   6        1.31        2.43      0.94 o
   5   8   6        5.45        6.52      1.25 o
   6   8   6        0.04        1.33      1.15 o
  -8   9   6       30.50       28.49      2.97 o
  -7   9   6      118.32      117.45      5.79 o
  -6   9   6       79.75       77.04      4.61 o
  -5   9   6       10.41       13.68      2.32 o
  -4   9   6      270.61      267.38      9.69 o
  -3   9   6        4.78        4.38      1.29 o
  -2   9   6      158.73      151.91      5.03 o
  -1   9   6        1.94        2.68      1.29 o
   0   9   6        6.63        8.54      1.02 o
   1   9   6       14.47       12.95      1.24 o
   2   9   6        8.16        6.19      1.02 o
   3   9   6       82.46       80.85      3.60 o
   4   9   6        0.06        1.49      2.71 o
   5   9   6       70.26       67.29      3.61 o
  -7  10   6       46.48       46.24      3.82 o
  -6  10   6       17.80       16.70      2.57 o
  -5  10   6        9.39        8.51      2.18 o
  -4  10   6       16.30       17.47      2.71 o
  -3  10   6       53.63       53.42      3.87 o
  -2  10   6      188.58      207.15      8.45 o
  -1  10   6      198.50      192.09      7.91 o
   0  10   6       17.17       18.28      1.54 o
   1  10   6        1.32        4.47      1.58 o
   2  10   6        8.60        7.51      1.50 o
   3  10   6        0.21        1.27      1.60 o
   4  10   6        6.54        7.18      2.18 o
  -6  11   6       23.23       23.40      3.14 o
  -5  11   6       53.62       47.45      4.04 o
  -4  11   6        4.35        3.45      1.92 o
  -3  11   6       23.90       26.06      2.39 o
  -2  11   6        0.74        1.19      1.92 o
  -1  11   6      173.03      166.77      7.49 o
   0  11   6      143.37      147.04      6.81 o
   1  11   6       80.67       84.82      3.25 o
   2  11   6       13.09       14.72      1.59 o
   3  11   6       10.68       10.60      2.37 o
  -4  12   6        7.80        6.58      2.46 o
  -3  12   6      106.16      109.48      6.47 o
  -2  12   6       76.48       67.71      4.89 o
  -1  12   6        1.14        2.06      2.01 o
   0  12   6      134.84      141.14      6.78 o
  -2 -14   7       38.09       31.90      2.10 o
  -1 -14   7       11.99        9.69      2.63 o
   0 -14   7        1.91       -0.73      1.92 o
   1 -14   7       92.61       89.22      5.93 o
   2 -14   7      172.69      163.94      8.25 o
   3 -14   7        1.80        1.36      2.53 o
   4 -14   7       17.36       15.97      3.05 o
  -4 -13   7        1.54        1.89      1.55 o
  -3 -13   7       12.77       11.22      2.15 o
  -2 -13   7      114.51      110.89      3.76 o
  -1 -13   7        0.75        1.74      0.99 o
   0 -13   7        8.16        7.88      2.46 o
   1 -13   7       49.98       53.16      4.66 o
   2 -13   7        7.35        7.97      2.66 o
   3 -13   7        0.11        0.14      1.27 o
   4 -13   7        5.87        5.48      2.26 o
   5 -13   7       42.38       48.13      4.24 o
  -5 -12   7       19.34       17.27      2.60 o
  -4 -12   7       12.74       15.43      2.37 o
  -3 -12   7       14.68       16.62      1.56 o
  -2 -12   7       45.91       44.50      2.37 o
  -1 -12   7      201.86      211.59      5.58 o
   0 -12   7      106.36      109.57      5.88 o
   1 -12   7       48.69       56.18      4.52 o
   2 -12   7       11.06       11.17      1.78 o
   3 -12   7       15.15       15.85      2.66 o
   4 -12   7        0.05        0.90      1.47 o
   5 -12   7       23.09       21.00      2.85 o
   6 -12   7       55.06       59.66      4.32 o
   7 -12   7       12.19       13.45      2.46 o
  -6 -11   7        6.02        5.48      1.46 o
  -5 -11   7      159.00      164.79      5.46 o
  -4 -11   7       10.10        8.45      1.89 o
  -3 -11   7        1.28       -0.11      0.84 o
  -2 -11   7      399.64      391.26      8.52 o
  -1 -11   7       30.14       37.18      3.09 o
   0 -11   7        3.40        4.09      1.29 o
   1 -11   7        0.33       -0.57      1.72 o
   2 -11   7       69.16       72.79      2.46 o
   3 -11   7       52.70       54.09      3.93 o
   4 -11   7       68.68       68.17      4.41 o
   5 -11   7        1.45        0.73      1.38 o
   6 -11   7        0.88       -0.20      1.36 o
   7 -11   7      133.63      123.98      5.91 o
  -7 -10   7        1.73        1.57      0.93 o
  -6 -10   7        2.02        1.18      0.87 o
  -5 -10   7       13.60       15.18      1.53 o
  -4 -10   7        1.43        1.58      0.90 o
  -3 -10   7       21.75       22.76      1.45 o
  -2 -10   7      343.62      333.15      7.41 o
  -1 -10   7       60.33       56.38      2.37 o
   0 -10   7        0.89       -0.18      1.64 o
   1 -10   7       11.18       11.08      1.07 o
   2 -10   7       23.57       25.68      1.45 o
   3 -10   7      219.10      218.69      5.27 o
   4 -10   7        1.78        2.26      1.38 o
   5 -10   7      109.72      103.32      5.17 o
   6 -10   7        2.09        3.14      1.53 o
   7 -10   7       51.91       38.10      3.19 o
   8 -10   7        0.10        0.00      1.36 o
  -8  -9   7        0.66        2.15      1.05 o
  -7  -9   7       24.55       27.76      1.83 o
  -6  -9   7        4.91        3.23      0.79 o
  -5  -9   7       50.28       52.30      2.38 o
  -4  -9   7       19.64       22.84      1.58 o
  -3  -9   7       31.72       28.63      1.34 o
  -2  -9   7       45.95       47.12      2.22 o
  -1  -9   7       25.84       25.96      3.94 o
   0  -9   7       82.96       76.23      1.78 o
   1  -9   7       48.01       51.10      1.81 o
   2  -9   7      109.58      111.44      2.74 o
   3  -9   7        6.88        7.68      1.10 o
   4  -9   7        5.58        5.30      1.08 o
   5  -9   7       66.64       74.02      4.24 o
   6  -9   7        0.21       -0.25      1.16 o
   7  -9   7       46.55       45.70      3.36 o
   8  -9   7        9.03        8.05      1.89 o
   9  -9   7        1.06        1.16      1.30 o
  -8  -8   7       38.71       36.75      2.05 o
  -7  -8   7       63.43       59.92      2.38 o
  -6  -8   7       40.01       35.96      1.57 o
  -5  -8   7      115.25      120.12      2.96 o
  -4  -8   7       99.76      103.07      2.43 o
  -3  -8   7      140.87      137.52      3.78 o
  -2  -8   7      123.95      120.76      2.97 o
  -1  -8   7      171.44      186.42      4.61 o
   0  -8   7        9.48        9.51      0.95 o
   1  -8   7      172.43      174.38      2.79 o
   2  -8   7       72.84       73.55      1.88 o
   3  -8   7        8.30        9.36      1.30 o
   4  -8   7       37.77       34.69      3.53 o
   5  -8   7      127.84      149.03      4.70 o
   6  -8   7       51.98       55.36      3.45 o
   7  -8   7       29.48       29.08      2.60 o
   8  -8   7      312.94      313.25      9.86 o
   9  -8   7       61.84       60.17      3.65 o
  -9  -7   7        7.70        5.96      1.74 o
  -8  -7   7        7.46        6.98      1.07 o
  -7  -7   7        0.62       -0.48      0.69 o
  -6  -7   7       30.69       27.75      1.99 o
  -5  -7   7        3.13        2.09      0.64 o
  -4  -7   7       28.13       25.52      1.19 o
  -3  -7   7      202.97      197.64      3.57 o
  -2  -7   7      266.82      262.34      4.37 o
  -1  -7   7        9.49        9.27      0.63 o
   0  -7   7      811.39      845.98     10.06 o
   1  -7   7        2.16        4.64      0.83 o
   2  -7   7      280.55      300.89      5.57 o
   3  -7   7      164.61      163.32      4.63 o
   4  -7   7        7.58        3.68      0.97 o
   5  -7   7      107.98      100.05      3.59 o
   6  -7   7        0.20        0.51      0.99 o
   7  -7   7        1.75        3.19      1.33 o
   8  -7   7      199.05      204.02      7.21 o
   9  -7   7        0.22        1.50      1.22 o
  -9  -6   7       87.54       96.52      3.26 o
  -8  -6   7        2.50        3.81      0.98 o
  -7  -6   7        0.78       -0.29      0.61 o
  -6  -6   7      214.92      202.42      4.63 o
  -5  -6   7       23.24       23.81      1.24 o
  -4  -6   7       22.79       22.12      1.74 o
  -3  -6   7       12.16        9.39      0.69 o
  -2  -6   7      619.41      606.44      6.75 o
  -1  -6   7      100.54       99.58      2.49 o
   0  -6   7       32.29       36.42      1.04 o
   1  -6   7      224.03      201.16      3.53 o
   2  -6   7        4.87        4.77      0.76 o
   3  -6   7       18.78       17.89      1.50 o
   4  -6   7       15.47       12.24      1.34 o
   5  -6   7        4.40        1.22      1.13 o
   6  -6   7      102.56       90.37      3.77 o
   7  -6   7      279.12      278.71      8.79 o
   8  -6   7      143.12      144.33      5.68 o
   9  -6   7      154.25      169.57      6.27 o
 -10  -5   7        6.47        5.71      1.50 o
  -9  -5   7        1.23        1.10      1.09 o
  -8  -5   7      148.21      155.11      3.97 o
  -7  -5   7      108.81      111.01      4.94 o
  -6  -5   7       20.27       18.50      1.56 o
  -5  -5   7      195.37      184.81      3.66 o
  -4  -5   7        1.47        2.00      0.66 o
  -3  -5   7      292.73      300.46      4.10 o
  -2  -5   7       22.01       23.03      0.72 o
  -1  -5   7       10.97        6.59      0.45 o
   0  -5   7       27.64       34.07      0.91 o
   1  -5   7      920.00     1059.41     12.55 o
   2  -5   7       33.14       49.44      1.10 o
   3  -5   7       49.42       58.41      1.84 o
   4  -5   7      573.43      564.46     11.33 o
   5  -5   7        9.71        7.60      1.16 o
   6  -5   7       18.96       13.39      2.44 o
   7  -5   7       19.24       24.62      2.23 o
   8  -5   7        2.12        0.37      1.10 o
   9  -5   7       38.04       37.87      2.88 o
  10  -5   7       23.41       25.12      2.43 o
 -10  -4   7        0.80        1.01      0.72 o
  -9  -4   7        1.05        1.89      0.74 o
  -8  -4   7       70.71       71.73      2.45 o
  -7  -4   7       18.98       14.21      1.30 o
  -6  -4   7      234.30      226.39      4.69 o
  -5  -4   7       27.90       23.10      1.82 o
  -4  -4   7      483.72      451.41      6.48 o
  -3  -4   7        5.89        7.59      0.44 o
  -2  -4   7       73.88       77.58      1.51 o
  -1  -4   7      806.99      812.99      8.01 o
   0  -4   7      237.27      285.93      3.37 o
   1  -4   7     2177.38     2518.39     21.98 o
   2  -4   7     1346.52     1412.85     13.63 o
   3  -4   7       72.95       71.17      1.68 o
   4  -4   7      385.17      393.04      6.76 o
   5  -4   7      958.98      990.26     20.45 o
   6  -4   7       13.06       12.59      1.39 o
   7  -4   7        0.02        1.27      1.10 o
   8  -4   7        0.09       -1.84      1.02 o
   9  -4   7       25.72       22.30      2.29 o
  10  -4   7        5.40        6.75      1.70 o
 -10  -3   7       34.27       39.22      2.63 o
  -9  -3   7       26.12       27.92      2.81 o
  -8  -3   7      161.54      164.48      3.79 o
  -7  -3   7        2.56        3.59      0.73 o
  -6  -3   7     1075.30      974.50     14.39 o
  -5  -3   7      130.69      120.06      2.61 o
  -4  -3   7       31.34       28.06      1.11 o
  -3  -3   7      125.59      103.02      1.61 o
  -2  -3   7       42.56       41.45      0.89 o
  -1  -3   7      137.74      133.59      2.09 o
   0  -3   7        1.61       -0.14      0.24 o
   1  -3   7     1566.10     1706.67     20.34 o
   2  -3   7       48.67       70.55      1.70 o
   3  -3   7        0.42        0.13      0.29 o
   4  -3   7       60.27       73.06      2.67 o
   5  -3   7       89.95       87.03      2.52 o
   6  -3   7      111.61      113.21      4.27 o
   7  -3   7       14.22       12.72      1.22 o
   8  -3   7       71.22       72.09      3.79 o
   9  -3   7        0.12        1.53      1.36 o
  10  -3   7       23.85       28.83      2.66 o
 -10  -2   7        2.69        3.52      1.41 o
  -9  -2   7      143.91      145.08      3.31 o
  -8  -2   7       12.70       13.67      1.54 o
  -7  -2   7       10.07       11.57      1.97 o
  -6  -2   7      371.27      345.32      6.05 o
  -5  -2   7      724.34      671.16      9.07 o
  -4  -2   7       31.05       28.18      0.98 o
  -3  -2   7        0.90        0.98      0.27 o
  -2  -2   7       73.61       63.02      1.05 o
  -1  -2   7       59.11       61.54      0.95 o
   0  -2   7        6.22        5.88      0.37 o
   1  -2   7      270.42      263.17      2.74 o
   2  -2   7       55.45       46.11      0.96 o
   3  -2   7      562.91      566.25      5.62 o
   4  -2   7      305.86      331.25      7.71 o
   5  -2   7      152.95      166.66      3.78 o
   6  -2   7       40.84       43.31      2.10 o
   7  -2   7        3.78        3.27      0.89 o
   8  -2   7       44.52       42.41      1.61 o
   9  -2   7        0.31        2.52      1.36 o
  10  -2   7       37.23       35.24      3.02 o
 -10  -1   7       24.03       29.09      2.17 o
  -9  -1   7        1.33        3.16      1.92 o
  -8  -1   7        0.24        1.00      0.51 o
  -7  -1   7      113.48      118.63      2.85 o
  -6  -1   7      670.03      630.15      9.68 o
  -5  -1   7      112.67      107.88      2.30 o
  -4  -1   7      100.23       98.18      1.86 o
  -3  -1   7        4.56        3.52      0.46 o
  -2  -1   7      162.08      185.56      2.17 o
  -1  -1   7      393.28      389.70      3.72 o
   0  -1   7      306.98      317.22      3.02 o
   1  -1   7       55.29       42.30      0.84 o
   2  -1   7       16.52       17.75      0.63 o
   3  -1   7      387.53      381.18      4.28 o
   4  -1   7        1.77        2.02      0.63 o
   5  -1   7       83.59       79.95      2.48 o
   6  -1   7      449.68      449.63      8.07 o
   7  -1   7      141.31      139.51      3.75 o
   8  -1   7        5.39        5.93      0.87 o
   9  -1   7       77.12       86.04      5.04 o
  10  -1   7       50.95       51.38      3.73 o
 -10   0   7        9.91        9.55      1.39 o
  -9   0   7       60.42       64.66      5.61 o
  -8   0   7      227.70      235.41      4.38 o
  -7   0   7      157.73      153.60      3.27 o
  -6   0   7      609.90      565.55      7.78 o
  -5   0   7      485.53      481.43      6.10 o
  -4   0   7      584.54      545.15      6.72 o
  -3   0   7       45.00       54.17      1.15 o
  -2   0   7     3469.08     3587.53     30.37 o
  -1   0   7        0.12        0.23      0.21 o
   0   0   7      125.71      144.09      1.68 o
   1   0   7       47.25       59.10      1.02 o
   2   0   7      824.36      916.88      8.68 o
   3   0   7       79.80       84.04      1.69 o
   4   0   7      194.83      186.80      6.76 o
   5   0   7      156.97      154.99      3.75 o
   6   0   7      418.36      398.34      7.47 o
   7   0   7      440.20      445.75      8.35 o
   8   0   7        6.51        5.17      1.21 o
   9   0   7       49.10       55.04      2.95 o
 -10   1   7       46.41       44.11      2.41 o
  -9   1   7        2.56        3.26      1.55 o
  -8   1   7       11.18       14.88      0.98 o
  -7   1   7      146.72      140.03      3.03 o
  -6   1   7        8.75       11.27      0.85 o
  -5   1   7     1177.35     1066.19     12.27 o
  -4   1   7      662.98      618.65      7.54 o
  -3   1   7        5.76        9.70      0.53 o
  -2   1   7      187.11      200.33      2.61 o
  -1   1   7     1907.40     1945.75     15.31 o
   0   1   7       10.69       15.02      0.49 o
   1   1   7        4.93        1.99      0.31 o
   2   1   7      888.78      897.95      8.00 o
   3   1   7       82.32       78.59      1.94 o
   4   1   7      524.96      509.53     11.03 o
   5   1   7      136.36      126.08      3.38 o
   6   1   7        0.86       -0.08      0.64 o
   7   1   7        2.99        2.30      0.72 o
   8   1   7       11.90       11.27      1.23 o
   9   1   7        1.87        2.26      0.81 o
 -10   2   7       18.13       20.01      2.01 o
  -9   2   7       99.25      111.65      3.72 o
  -8   2   7       16.23       16.35      1.46 o
  -7   2   7        4.18        4.59      0.64 o
  -6   2   7      224.57      209.24      4.14 o
  -5   2   7       47.11       44.63      1.32 o
  -4   2   7       15.56       14.43      0.74 o
  -3   2   7      382.49      363.15      4.13 o
  -2   2   7       73.02       87.53      1.32 o
  -1   2   7       25.14       24.43      0.70 o
   0   2   7       61.39       47.66      1.08 o
   1   2   7      226.48      233.53      2.51 o
   2   2   7       27.52       20.69      0.67 o
   3   2   7       16.42       18.07      1.29 o
   4   2   7      247.80      231.22      4.27 o
   5   2   7       22.90       22.03      1.52 o
   6   2   7       70.47       66.41      2.57 o
   7   2   7        3.93        4.34      0.90 o
   8   2   7        3.64        3.99      0.97 o
   9   2   7       72.28       84.18      6.26 o
 -10   3   7        6.93        7.83      1.50 o
  -9   3   7        1.13        2.40      1.13 o
  -8   3   7      147.32      140.15      5.23 o
  -7   3   7       35.57       30.85      1.52 o
  -6   3   7      161.85      133.91      2.68 o
  -5   3   7      216.86      218.09      3.75 o
  -4   3   7      111.57      105.34      2.10 o
  -3   3   7      148.22      160.67      2.32 o
  -2   3   7      137.88      131.01      2.03 o
  -1   3   7      315.41      299.65      3.19 o
   0   3   7      224.02      231.10      2.50 o
   1   3   7        5.19        7.26      0.46 o
   2   3   7       10.61        6.13      0.59 o
   3   3   7     1154.28     1059.25     13.98 o
   4   3   7      189.57      175.32      3.57 o
   5   3   7      355.53      343.61      6.90 o
   6   3   7        1.76        2.19      0.87 o
   7   3   7        0.59        0.66      0.70 o
   8   3   7       31.03       25.83      1.86 o
   9   3   7       25.46       28.28      3.49 o
 -10   4   7        1.23        0.62      1.02 o
  -9   4   7      191.89      199.01      6.81 o
  -8   4   7       53.32       52.88      3.14 o
  -7   4   7      166.60      155.68      4.59 o
  -6   4   7       75.55       83.20      2.35 o
  -5   4   7        9.84        4.38      0.69 o
  -4   4   7       97.37       69.64      1.70 o
  -3   4   7      238.70      243.58      3.19 o
  -2   4   7       19.40       17.23      0.87 o
  -1   4   7      261.96      242.50      3.14 o
   0   4   7     1436.57     1330.92     12.35 o
   1   4   7      441.41      452.60      5.56 o
   2   4   7      283.90      268.61      4.00 o
   3   4   7      199.31      172.44      3.50 o
   4   4   7      191.35      167.03      3.54 o
   5   4   7        3.35        3.18      0.95 o
   6   4   7        8.66        8.86      1.21 o
   7   4   7      187.06      193.29      5.01 o
   8   4   7       48.60       44.35      3.59 o
 -10   5   7      165.42      168.10      6.22 o
  -9   5   7       14.58       17.72      2.03 o
  -8   5   7      424.48      418.94     12.10 o
  -7   5   7      186.35      193.35      5.50 o
  -6   5   7      103.26      105.05      3.70 o
  -5   5   7      303.64      288.36      5.52 o
  -4   5   7        9.11        3.98      0.58 o
  -3   5   7      805.54      716.12      7.61 o
  -2   5   7      201.05      193.36      3.61 o
  -1   5   7       32.15       33.14      0.97 o
   0   5   7      736.46      686.78      6.87 o
   1   5   7      321.12      255.20      4.45 o
   2   5   7       49.24       45.89      1.43 o
   3   5   7        7.54        8.43      0.92 o
   4   5   7       47.03       49.25      1.90 o
   5   5   7       73.51       80.82      3.82 o
   6   5   7        0.32        0.99      0.84 o
   7   5   7        0.49        0.62      0.88 o
   8   5   7       13.21       15.73      2.05 o
  -9   6   7       47.46       53.58      3.42 o
  -8   6   7        1.77        0.93      1.13 o
  -7   6   7       55.66       52.65      3.39 o
  -6   6   7       12.27       14.13      1.58 o
  -5   6   7       34.99       33.91      2.18 o
  -4   6   7       82.62       82.14      2.74 o
  -3   6   7       44.93       52.36      1.49 o
  -2   6   7        4.10        3.19      0.51 o
  -1   6   7       25.92       23.63      0.87 o
   0   6   7       50.95       46.96      1.48 o
   1   6   7       56.47       57.12      1.83 o
   2   6   7        0.01        0.83      0.55 o
   3   6   7        4.83        6.21      1.02 o
   4   6   7       61.38       69.25      2.09 o
   5   6   7        8.73       10.60      1.69 o
   6   6   7       23.56       22.08      2.51 o
   7   6   7        4.52        3.34      1.41 o
  -9   7   7      228.29      229.82      8.25 o
  -8   7   7       44.29       47.08      3.36 o
  -7   7   7        7.80        7.63      1.75 o
  -6   7   7       35.55       33.18      2.94 o
  -5   7   7        0.38        1.92      1.27 o
  -4   7   7      109.13      106.90      3.31 o
  -3   7   7      126.47      133.54      3.14 o
  -2   7   7       26.95       27.91      1.30 o
  -1   7   7      440.96      412.96      5.75 o
   0   7   7       87.20       68.35      2.50 o
   1   7   7      316.91      309.36      5.34 o
   2   7   7      425.27      410.63      6.62 o
   3   7   7       69.56       72.69      2.76 o
   4   7   7      107.51      115.98      3.65 o
   5   7   7      116.61      109.60      4.25 o
   6   7   7       67.38       74.34      3.06 o
  -8   8   7       68.15       61.81      4.10 o
  -7   8   7       62.16       65.82      4.24 o
  -6   8   7       44.19       44.54      3.50 o
  -5   8   7        0.07        0.42      1.22 o
  -4   8   7      124.29      116.27      5.74 o
  -3   8   7      232.18      246.93      9.45 o
  -2   8   7        3.31        2.42      0.90 o
  -1   8   7       48.55       54.92      2.81 o
   0   8   7       21.82       20.17      1.37 o
   1   8   7       44.13       51.20      2.10 o
   2   8   7       78.37       82.42      2.65 o
   3   8   7      207.12      215.01      6.32 o
   4   8   7      280.03      291.11      6.63 o
   5   8   7        7.30       10.42      1.50 o
   6   8   7       71.68       67.65      3.80 o
  -8   9   7        6.44        6.13      1.89 o
  -7   9   7      114.37      119.60      6.05 o
  -6   9   7      270.59      283.46     10.29 o
  -5   9   7       74.06       79.89      4.92 o
  -4   9   7       58.74       66.58      4.49 o
  -3   9   7        4.73        4.66      1.30 o
  -2   9   7       26.36       21.58      2.20 o
  -1   9   7       31.24       30.44      2.35 o
   0   9   7       46.14       51.70      2.62 o
   1   9   7        4.16        4.63      1.01 o
   2   9   7       88.02       87.19      3.25 o
   3   9   7        3.49        3.42      1.43 o
   4   9   7      196.56      216.82      6.75 o
   5   9   7       36.19       31.02      2.72 o
  -7  10   7      105.44      112.42      6.13 o
  -6  10   7        9.39       10.99      2.46 o
  -5  10   7        2.72        3.36      1.81 o
  -4  10   7       46.21       43.92      3.96 o
  -3  10   7       37.77       32.31      4.80 o
  -2  10   7       30.17       25.24      3.19 o
  -1  10   7       20.30       13.45      2.54 o
   0  10   7      366.31      344.22     11.64 o
   1  10   7      170.32      184.40      4.45 o
   2  10   7       21.12       26.67      1.73 o
   3  10   7       31.31       28.40      2.47 o
  -5  11   7       86.65       88.57      5.74 o
  -4  11   7       11.01       10.77      2.54 o
  -3  11   7       49.03       54.88      4.58 o
  -2  11   7       25.68       32.39      3.62 o
  -1  11   7       29.56       28.74      3.33 o
   0  11   7      112.00      127.01      6.36 o
   1  11   7       32.74       30.99      2.06 o
   2  11   7       44.94       42.98      2.42 o
  -1 -14   8      329.38      315.76     11.47 o
   0 -14   8       61.55       64.80      5.03 o
   1 -14   8       33.43       28.18      3.70 o
   2 -14   8      109.91      111.32      6.78 o
   3 -14   8      113.58      112.82      4.84 o
  -4 -13   8       14.38       12.46      2.32 o
  -3 -13   8        2.24        2.20      1.58 o
  -2 -13   8        0.17       -0.09      1.02 o
  -1 -13   8       30.64       24.08      3.14 o
   0 -13   8      125.44      125.37      6.58 o
   1 -13   8        2.71        5.51      2.35 o
   2 -13   8       79.72       81.99      5.54 o
   3 -13   8       88.02       91.04      4.14 o
   4 -13   8       84.65       98.43      5.93 o
   5 -13   8       73.38       71.08      5.00 o
  -5 -12   8       52.50       51.63      3.98 o
  -4 -12   8       50.85       51.15      3.76 o
  -3 -12   8       11.54        9.81      1.41 o
  -2 -12   8       83.32       85.48      3.22 o
  -1 -12   8       61.11       61.50      2.62 o
   0 -12   8       30.42       32.42      3.50 o
   1 -12   8        7.43        1.95      2.12 o
   2 -12   8      121.70      122.79      4.51 o
   3 -12   8        0.37       -0.40      1.22 o
   4 -12   8        3.48        1.58      1.70 o
   5 -12   8       38.47       36.23      3.53 o
   6 -12   8       24.95       29.25      3.25 o
  -6 -11   8        1.28        1.26      1.02 o
  -5 -11   8       20.59       18.05      1.99 o
  -4 -11   8       29.54       24.62      2.74 o
  -3 -11   8       36.30       34.54      2.04 o
  -2 -11   8        3.79        2.84      1.03 o
  -1 -11   8       50.42       52.86      3.18 o
   0 -11   8       91.06       95.16      3.25 o
   1 -11   8       71.14       66.52      3.13 o
   2 -11   8        3.57        2.67      0.97 o
   3 -11   8      111.21      110.27      5.74 o
   4 -11   8        1.36        0.42      1.44 o
   5 -11   8        9.98       10.20      2.23 o
   6 -11   8       50.41       51.12      3.90 o
   7 -11   8        0.53        1.07      1.55 o
  -7 -10   8       14.74       14.03      1.42 o
  -6 -10   8        9.37        9.34      1.34 o
  -5 -10   8      173.59      168.71      4.50 o
  -4 -10   8      203.29      206.17      4.95 o
  -3 -10   8      143.48      142.00      3.46 o
  -2 -10   8       25.98       24.56      1.74 o
  -1 -10   8      106.28      109.05      3.47 o
   0 -10   8       31.50       31.57      2.70 o
   1 -10   8      126.10      126.62      3.49 o
   2 -10   8      111.05      119.21      3.45 o
   3 -10   8      170.80      177.11      5.48 o
   4 -10   8      221.30      216.08      8.22 o
   5 -10   8        0.22        0.82      1.30 o
   6 -10   8      108.05      101.03      5.26 o
   7 -10   8      134.10      138.06      6.27 o
   8 -10   8        3.27        1.81      1.44 o
  -8  -9   8       32.21       34.46      2.85 o
  -7  -9   8      111.57      111.29      3.38 o
  -6  -9   8       23.62       24.05      1.45 o
  -5  -9   8        3.03        3.33      0.85 o
  -4  -9   8      619.48      613.84     10.51 o
  -3  -9   8       70.63       71.38      2.06 o
  -2  -9   8       13.44       13.25      1.12 o
  -1  -9   8      312.38      302.79      6.77 o
   0  -9   8        5.39        5.55      0.80 o
   1  -9   8      325.63      318.30      6.14 o
   2  -9   8        0.55        0.51      0.81 o
   3  -9   8       63.54       65.05      3.01 o
   4  -9   8       38.79       39.57      2.48 o
   5  -9   8       14.39       11.84      2.03 o
   6  -9   8        8.85       12.75      2.09 o
   7  -9   8        0.35       -1.02      1.07 o
   8  -9   8        0.28       -0.20      1.30 o
  -8  -8   8        1.51        1.25      0.98 o
  -7  -8   8        0.54        0.45      0.75 o
  -6  -8   8       63.24       61.26      2.18 o
  -5  -8   8        0.19       -0.09      0.59 o
  -4  -8   8       15.81       16.30      2.07 o
  -3  -8   8      196.37      185.54      3.52 o
  -2  -8   8      185.42      168.04      3.74 o
  -1  -8   8       16.09       17.26      1.34 o
   0  -8   8        6.10        8.18      0.74 o
   1  -8   8      178.55      184.52      3.19 o
   2  -8   8      235.14      230.04      5.08 o
   3  -8   8       61.48       61.39      3.38 o
   4  -8   8      201.25      194.97      5.57 o
   5  -8   8        4.38        3.98      1.38 o
   6  -8   8       34.50       39.76      3.08 o
   7  -8   8       23.39       21.53      2.43 o
   8  -8   8      112.94      106.37      5.12 o
   9  -8   8        0.47       -0.03      1.24 o
  -9  -7   8       19.53       21.14      1.83 o
  -8  -7   8        4.11        3.28      1.02 o
  -7  -7   8       23.10       23.47      1.75 o
  -6  -7   8        2.05        4.19      0.99 o
  -5  -7   8       16.38       14.86      1.12 o
  -4  -7   8        0.90        1.47      0.59 o
  -3  -7   8        4.66        4.54      0.62 o
  -2  -7   8      450.74      446.55      5.96 o
  -1  -7   8        9.83        7.95      0.81 o
   0  -7   8       56.62       57.54      3.39 o
   1  -7   8      711.44      725.54      9.83 o
   2  -7   8      316.04      333.71      6.12 o
   3  -7   8       69.33       60.19      2.71 o
   4  -7   8       18.53       19.02      2.19 o
   5  -7   8      198.07      190.25      5.45 o
   6  -7   8       46.44       42.48      3.08 o
   7  -7   8        1.08        2.06      1.36 o
   8  -7   8       71.35       65.40      3.93 o
   9  -7   8       26.55       21.79      2.43 o
  -9  -6   8       35.51       33.53      2.01 o
  -8  -6   8        5.93        4.94      1.11 o
  -7  -6   8       18.14       17.72      1.49 o
  -6  -6   8       36.57       33.39      1.83 o
  -5  -6   8      314.96      307.56      5.74 o
  -4  -6   8       54.58       58.96      1.70 o
  -3  -6   8      192.02      190.65      3.08 o
  -2  -6   8       39.77       40.34      1.91 o
  -1  -6   8       78.49       80.48      1.90 o
   0  -6   8      906.57      981.56     14.05 o
   1  -6   8       10.08       10.31      0.80 o
   2  -6   8      772.61      810.20     12.45 o
   3  -6   8       74.35       72.01      2.89 o
   4  -6   8       55.53       57.47      2.65 o
   5  -6   8        3.16        3.48      1.78 o
   6  -6   8       10.13        6.02      1.53 o
   7  -6   8        7.32        6.90      1.64 o
   8  -6   8        5.32        6.61      1.70 o
   9  -6   8       14.99       19.10      2.32 o
  -9  -5   8        0.60        0.90      0.90 o
  -8  -5   8       40.99       37.70      1.94 o
  -7  -5   8      126.55      120.19      5.34 o
  -6  -5   8       55.01       46.85      2.00 o
  -5  -5   8      451.71      442.86      6.90 o
  -4  -5   8       39.10       41.89      1.50 o
  -3  -5   8      302.88      303.03      4.24 o
  -2  -5   8        8.73       10.83      0.73 o
  -1  -5   8      196.95      206.02      2.65 o
   0  -5   8        0.75        0.19      0.30 o
   1  -5   8      342.34      368.03      3.92 o
   2  -5   8       18.78       19.04      0.99 o
   3  -5   8      104.12      101.76      4.83 o
   4  -5   8       42.34       36.90      2.09 o
   5  -5   8       15.55       12.23      1.44 o
   6  -5   8       34.89       32.06      2.15 o
   7  -5   8       26.58       26.25      2.52 o
   8  -5   8        1.06       -0.73      1.13 o
   9  -5   8        1.21        1.64      1.36 o
 -10  -4   8        1.10        1.52      1.27 o
  -9  -4   8        0.05        0.18      0.68 o
  -8  -4   8       82.40       81.34      4.23 o
  -7  -4   8        0.69        0.17      0.67 o
  -6  -4   8       10.59       10.01      1.08 o
  -5  -4   8       11.18        9.57      0.91 o
  -4  -4   8      311.68      300.92      4.81 o
  -3  -4   8       40.89       40.22      1.58 o
  -2  -4   8      188.77      161.86      2.35 o
  -1  -4   8       80.64       91.91      1.46 o
   0  -4   8      640.77      654.57      6.36 o
   1  -4   8      126.30      146.96      2.07 o
   2  -4   8      217.30      255.63      3.72 o
   3  -4   8      220.78      248.82      4.79 o
   4  -4   8      431.17      409.43      7.15 o
   5  -4   8      236.21      222.83      4.66 o
   6  -4   8       18.70       25.05      1.89 o
   7  -4   8        1.14        0.40      1.10 o
   8  -4   8       76.13       82.01      4.27 o
   9  -4   8        1.60        1.55      1.36 o
 -10  -3   8        7.04        6.43      0.82 o
  -9  -3   8       35.98       40.43      1.86 o
  -8  -3   8        0.29        0.60      0.60 o
  -7  -3   8       11.87       12.50      1.13 o
  -6  -3   8       52.08       55.87      2.05 o
  -5  -3   8      129.55      129.96      3.17 o
  -4  -3   8      261.11      245.78      5.85 o
  -3  -3   8       63.08       66.08      1.67 o
  -2  -3   8       33.16       26.69      0.80 o
  -1  -3   8       66.38       65.37      1.05 o
   0  -3   8        0.01        0.07      0.24 o
   1  -3   8       90.13       79.48      1.30 o
   2  -3   8       19.34       23.01      0.80 o
   3  -3   8       39.22       36.63      1.31 o
   4  -3   8      479.87      470.46      8.02 o
   5  -3   8       85.75       74.90      2.40 o
   6  -3   8       35.05       32.33      2.18 o
   7  -3   8        1.34        1.55      1.19 o
   8  -3   8       46.90       49.20      3.36 o
   9  -3   8        3.51        2.09      1.44 o
 -10  -2   8        4.73        3.36      1.24 o
  -9  -2   8        5.07        5.80      0.98 o
  -8  -2   8        8.37        9.50      0.97 o
  -7  -2   8       32.96       37.82      1.65 o
  -6  -2   8       64.63       67.03      3.37 o
  -5  -2   8      758.19      717.00      9.85 o
  -4  -2   8       15.74       19.63      0.76 o
  -3  -2   8      110.58      110.31      1.87 o
  -2  -2   8      398.30      422.60      4.56 o
  -1  -2   8       21.91       21.66      0.66 o
   0  -2   8       64.69       69.44      1.40 o
   1  -2   8      156.68      148.27      1.87 o
   2  -2   8       59.28       58.42      1.17 o
   3  -2   8       22.10       23.41      1.08 o
   4  -2   8      149.21      131.74      3.26 o
   5  -2   8       16.75       18.33      2.20 o
   6  -2   8       82.54       80.53      2.65 o
   7  -2   8        0.03       -0.31      0.78 o
   8  -2   8        6.03        5.61      1.68 o
   9  -2   8        1.30        0.11      1.27 o
 -10  -1   8        5.58        8.17      2.71 o
  -9  -1   8      133.91      147.13      3.28 o
  -8  -1   8      100.15      101.57      2.71 o
  -7  -1   8        0.49        1.22      0.53 o
  -6  -1   8        3.89        3.95      0.70 o
  -5  -1   8     1949.39     1897.37     23.54 o
  -4  -1   8      208.84      188.35      3.01 o
  -3  -1   8      196.99      199.17      2.80 o
  -2  -1   8        2.39        4.66      0.57 o
  -1  -1   8      238.64      223.23      2.61 o
   0  -1   8       10.63        9.43      0.64 o
   1  -1   8       79.29       91.38      1.38 o
   2  -1   8      481.81      462.24      4.47 o
   3  -1   8        1.28        0.16      0.45 o
   4  -1   8       66.47       61.37      2.17 o
   5  -1   8        0.04        0.52      0.61 o
   6  -1   8       84.04       82.90      3.25 o
   7  -1   8       50.90       52.91      2.72 o
   8  -1   8        6.81        6.30      0.96 o
   9  -1   8        4.47        5.32      0.84 o
 -10   0   8       34.49       41.65      2.52 o
  -9   0   8        4.05        6.13      1.25 o
  -8   0   8       90.46       92.44      3.20 o
  -7   0   8       42.52       43.58      1.68 o
  -6   0   8      160.84      159.55      3.47 o
  -5   0   8      256.20      270.68      4.04 o
  -4   0   8       19.21       27.57      1.03 o
  -3   0   8      872.16      875.68      9.40 o
  -2   0   8        7.14        7.99      0.46 o
  -1   0   8     1382.01     1455.14     12.28 o
   0   0   8      383.93      392.44      3.52 o
   1   0   8      131.30      121.97      1.59 o
   2   0   8        0.16        1.00      0.47 o
   3   0   8      169.32      186.62      3.43 o
   4   0   8       11.50       12.83      1.81 o
   5   0   8        2.16        2.13      0.78 o
   6   0   8      267.14      248.16      5.46 o
   7   0   8      108.22       94.42      3.76 o
   8   0   8       78.15       82.94      2.78 o
   9   0   8       12.30       11.48      1.21 o
 -10   1   8        8.82       10.78      2.01 o
  -9   1   8       83.65      102.27      7.86 o
  -8   1   8        2.67        2.96      0.61 o
  -7   1   8       22.78       18.41      1.12 o
  -6   1   8        0.80        0.77      1.09 o
  -5   1   8        3.14        3.74      0.56 o
  -4   1   8      324.18      307.97      4.39 o
  -3   1   8        0.15       -0.08      0.27 o
  -2   1   8        0.62        0.94      0.28 o
  -1   1   8       44.05       51.04      1.02 o
   0   1   8      907.94      963.32      7.65 o
   1   1   8      152.71      170.33      2.03 o
   2   1   8        8.93        9.69      0.60 o
   3   1   8      140.52      138.62      2.87 o
   4   1   8      465.33      449.06      8.09 o
   5   1   8       15.28       14.28      1.33 o
   6   1   8      183.19      191.78      4.71 o
   7   1   8       88.70       86.20      3.69 o
   8   1   8       21.81       22.10      1.63 o
   9   1   8       29.93       30.71      2.08 o
 -10   2   8       55.11       57.74      3.42 o
  -9   2   8       58.84       57.45      3.42 o
  -8   2   8        0.27        0.30      0.47 o
  -7   2   8       29.81       29.32      1.64 o
  -6   2   8      779.39      716.64      9.67 o
  -5   2   8      110.05      117.92      2.87 o
  -4   2   8       62.29       61.83      1.57 o
  -3   2   8      464.82      443.38      4.98 o
  -2   2   8       88.18       86.91      1.71 o
  -1   2   8       36.40       36.73      0.89 o
   0   2   8       64.41       67.30      1.22 o
   1   2   8      535.62      511.59      5.81 o
   2   2   8       37.12       34.55      1.15 o
   3   2   8       47.95       41.07      1.52 o
   4   2   8      212.95      200.48      3.87 o
   5   2   8        0.42        0.15      0.68 o
   6   2   8        0.02       -0.58      0.80 o
   7   2   8        1.04        1.15      0.77 o
   8   2   8      177.64      185.07      4.76 o
   9   2   8        1.19        2.04      1.10 o
 -10   3   8       30.66       32.16      2.66 o
  -9   3   8      456.09      474.84     13.37 o
  -8   3   8       29.83       22.41      2.23 o
  -7   3   8      144.18      153.18      5.13 o
  -6   3   8       76.85       68.35      3.15 o
  -5   3   8        4.57        4.08      0.83 o
  -4   3   8      575.05      539.21      7.04 o
  -3   3   8      112.83      105.66      1.86 o
  -2   3   8     2208.72     2184.06     17.91 o
  -1   3   8       23.67       26.61      0.85 o
   0   3   8        4.86        3.72      0.43 o
   1   3   8      187.70      196.18      3.50 o
   2   3   8        4.09        2.37      0.53 o
   3   3   8       92.01       86.02      2.31 o
   4   3   8       24.17       25.83      1.38 o
   5   3   8       70.07       73.17      2.79 o
   6   3   8        6.52        7.16      1.43 o
   7   3   8       13.14       14.85      1.53 o
   8   3   8        1.18       -1.15      1.50 o
 -10   4   8        1.33        1.33      1.22 o
  -9   4   8       36.84       37.73      2.80 o
  -8   4   8        2.04        3.25      1.27 o
  -7   4   8       68.98       84.52      2.78 o
  -6   4   8       23.06       21.91      1.31 o
  -5   4   8        0.84        3.36      0.68 o
  -4   4   8        0.24        3.05      0.56 o
  -3   4   8        4.83        1.98      0.43 o
  -2   4   8       17.47       15.18      0.78 o
  -1   4   8       48.49       45.13      1.11 o
   0   4   8      549.85      552.14      5.72 o
   1   4   8      302.80      297.00      4.96 o
   2   4   8       62.15       69.33      2.32 o
   3   4   8      170.08      145.32      3.25 o
   4   4   8      557.91      516.32      8.02 o
   5   4   8        0.30        1.41      0.72 o
   6   4   8        3.64        5.26      1.08 o
   7   4   8       26.68       27.62      2.04 o
   8   4   8       46.02       52.29      3.08 o
  -9   5   8        0.38        0.85      1.16 o
  -8   5   8        9.98        6.25      1.55 o
  -7   5   8      165.38      174.77      6.73 o
  -6   5   8      255.51      255.67      5.22 o
  -5   5   8       28.07       22.04      1.40 o
  -4   5   8      209.48      211.91      4.08 o
  -3   5   8      347.68      381.39      5.01 o
  -2   5   8        8.58        5.43      0.59 o
  -1   5   8      325.51      343.44      3.98 o
   0   5   8        0.01        0.02      0.43 o
   1   5   8       21.50       24.40      1.24 o
   2   5   8      199.64      190.98      3.70 o
   3   5   8       31.82       31.75      1.59 o
   4   5   8        3.95        3.78      0.83 o
   5   5   8       84.77       86.23      2.64 o
   6   5   8        0.00        0.75      0.88 o
   7   5   8       45.94       48.55      3.13 o
  -9   6   8       16.12       17.47      2.29 o
  -8   6   8        1.44        0.96      1.22 o
  -7   6   8        4.95        2.85      1.36 o
  -6   6   8      137.27      135.00      5.91 o
  -5   6   8       11.42        8.87      1.87 o
  -4   6   8        0.97        2.17      0.65 o
  -3   6   8      307.16      291.98      6.18 o
  -2   6   8        8.03        8.10      0.87 o
  -1   6   8       34.59       33.93      1.18 o
   0   6   8        8.63       21.39      1.11 o
   1   6   8       57.35       59.57      1.94 o
   2   6   8       36.99       32.83      1.49 o
   3   6   8       41.96       46.71      2.63 o
   4   6   8       33.93       36.74      3.38 o
   5   6   8       20.09       18.83      3.13 o
   6   6   8       83.55       96.32      3.04 o
   7   6   8        1.14        1.36      1.35 o
  -9   7   8       65.71       67.94      4.24 o
  -8   7   8      135.00      153.60      6.67 o
  -7   7   8        3.08        5.48      1.70 o
  -6   7   8      109.90      110.67      5.48 o
  -5   7   8      225.38      223.15      8.42 o
  -4   7   8       21.25       19.08      1.86 o
  -3   7   8       10.00       12.60      1.29 o
  -2   7   8       66.06       60.81      2.39 o
  -1   7   8      114.23      112.27      3.32 o
   0   7   8        5.17        6.09      1.09 o
   1   7   8       85.18       81.35      3.73 o
   2   7   8      183.32      188.92      4.31 o
   3   7   8       18.54       16.55      1.88 o
   4   7   8      231.28      246.94      7.85 o
   5   7   8       41.11       48.86      2.64 o
   6   7   8       41.21       41.07      2.95 o
  -8   8   8        3.82        2.06      1.55 o
  -7   8   8       14.88       11.36      2.26 o
  -6   8   8      175.35      169.91      7.38 o
  -5   8   8       80.12       73.99      4.61 o
  -4   8   8       17.98       14.16      2.40 o
  -3   8   8      559.60      599.56     10.45 o
  -2   8   8      416.11      455.08      8.48 o
  -1   8   8       21.28       23.90      2.09 o
   0   8   8       93.49       87.62      2.73 o
   1   8   8       52.49       51.11      2.16 o
   2   8   8        2.45        3.41      0.93 o
   3   8   8        2.42        2.63      1.26 o
   4   8   8        2.38        3.09      1.35 o
   5   8   8      285.53      289.70      8.21 o
  -7   9   8        8.92        7.74      2.09 o
  -6   9   8       61.07       62.51      4.47 o
  -5   9   8      468.81      477.56     15.29 o
  -4   9   8       54.60       54.94      4.24 o
  -3   9   8       41.10       48.93      3.87 o
  -2   9   8      126.29      134.44      6.47 o
  -1   9   8       23.43       21.16      2.15 o
   0   9   8        2.79        3.84      0.96 o
   1   9   8       19.15       20.07      1.52 o
   2   9   8       39.51       45.56      2.47 o
   3   9   8       34.88       37.48      6.25 o
   4   9   8       23.93       25.10      3.14 o
  -6  10   8       37.07       29.53      3.50 o
  -5  10   8        1.96        2.43      1.70 o
  -4  10   8      146.74      151.39      7.57 o
  -3  10   8       41.36       50.34      5.58 o
  -2  10   8        1.58        3.14      2.01 o
  -1  10   8       34.46       35.30      3.53 o
   0  10   8      172.80      185.05      7.74 o
   1  10   8       11.23       10.35      1.30 o
   2  10   8      168.88      183.00      4.48 o
   3  10   8       43.05       47.45      3.96 o
  -4  11   8       47.08       51.49      4.72 o
  -3  11   8      101.85      114.37      6.50 o
  -2  11   8      137.23      140.12      7.07 o
  -1  11   8        1.30        2.66      2.01 o
   0  11   8      100.58      105.50      5.71 o
  -1 -14   9       33.41       36.65      3.87 o
   0 -14   9       11.97       13.45      2.91 o
   1 -14   9        8.37        5.43      2.57 o
   2 -14   9      137.50      144.89      7.86 o
   3 -14   9       43.20       46.72      4.78 o
  -3 -13   9       89.91       88.17      4.78 o
  -2 -13   9       16.90       13.61      1.59 o
  -1 -13   9       63.99       60.82      4.52 o
   0 -13   9       98.03      104.23      6.08 o
   1 -13   9       15.03       12.07      2.91 o
   2 -13   9       23.25       18.17      3.28 o
   3 -13   9      331.60      339.72      8.82 o
   4 -13   9        6.12        7.09      2.23 o
   5 -13   9        1.58        1.98      1.70 o
  -5 -12   9       39.33       36.15      3.48 o
  -4 -12   9       26.70       24.45      2.85 o
  -3 -12   9      136.64      138.24      4.15 o
  -2 -12   9       87.23       81.99      4.65 o
  -1 -12   9        6.74        7.74      1.24 o
   0 -12   9        0.42       -1.22      1.84 o
   1 -12   9       32.55       33.49      3.65 o
   2 -12   9      106.28      106.17      4.26 o
   3 -12   9       11.56       10.82      2.37 o
   4 -12   9       71.60       70.37      4.86 o
   5 -12   9       24.72       28.32      3.28 o
   6 -12   9        6.45        9.07      2.26 o
  -6 -11   9        0.01        0.57      0.97 o
  -5 -11   9        4.76        1.71      1.24 o
  -4 -11   9        3.78        2.63      1.58 o
  -3 -11   9       38.38       38.81      2.15 o
  -2 -11   9      105.07      104.67      3.58 o
  -1 -11   9       67.90       67.34      3.79 o
   0 -11   9       26.67       29.59      3.25 o
   1 -11   9       50.96       53.70      4.15 o
   2 -11   9        6.33        7.36      1.98 o
   3 -11   9        3.08        3.53      1.75 o
   4 -11   9       16.72       16.02      2.57 o
   5 -11   9       29.48       27.44      3.11 o
   6 -11   9       16.63       17.32      2.66 o
   7 -11   9      211.06      210.57      8.48 o
  -7 -10   9        6.55        6.45      1.34 o
  -6 -10   9        3.94        3.92      1.10 o
  -5 -10   9       23.25       19.49      1.70 o
  -4 -10   9      119.15      118.91      4.31 o
  -3 -10   9       73.13       77.47      2.50 o
  -2 -10   9      111.04      105.31      2.96 o
  -1 -10   9       69.64       71.88      2.78 o
   0 -10   9       95.22      103.28      3.41 o
   1 -10   9       35.71       35.87      2.36 o
   2 -10   9        0.65        0.35      0.80 o
   3 -10   9        0.98        2.01      1.47 o
   4 -10   9      123.11      125.54      6.08 o
   5 -10   9      413.51      401.73     12.89 o
   6 -10   9        4.98        2.54      1.64 o
   7 -10   9      129.60      130.93      6.25 o
  -7  -9   9       33.65       35.40      2.17 o
  -6  -9   9      171.74      175.45      3.70 o
  -5  -9   9       14.34       11.47      1.20 o
  -4  -9   9      212.03      205.75      4.88 o
  -3  -9   9      465.98      455.61      6.96 o
  -2  -9   9        0.02        0.41      0.77 o
  -1  -9   9        4.21        2.00      0.85 o
   0  -9   9      282.26      280.80     11.30 o
   1  -9   9      112.05      113.16      3.94 o
   2  -9   9      324.35      341.43     10.67 o
   3  -9   9        3.65        2.27      1.10 o
   4  -9   9       15.26       18.43      2.43 o
   5  -9   9        5.84        1.98      1.36 o
   6  -9   9       10.77       10.48      2.06 o
   7  -9   9       30.43       29.02      2.91 o
   8  -9   9       31.09       32.73      3.11 o
  -8  -8   9       93.62       94.37      4.94 o
  -7  -8   9        3.90        4.70      1.15 o
  -6  -8   9        1.79        1.14      0.71 o
  -5  -8   9       74.43       78.22      2.41 o
  -4  -8   9       11.37       11.43      1.31 o
  -3  -8   9      250.48      254.87      6.26 o
  -2  -8   9       36.61       31.71      2.35 o
  -1  -8   9      346.12      324.10      7.07 o
   0  -8   9       34.06       33.69      1.30 o
   1  -8   9       14.14       15.14      1.56 o
   2  -8   9        0.03       -0.53      0.57 o
   3  -8   9      129.98      134.03      4.85 o
   4  -8   9        2.60        4.14      1.22 o
   5  -8   9       39.51       39.14      3.17 o
   6  -8   9        9.11        9.16      1.95 o
   7  -8   9        1.98        1.61      1.36 o
   8  -8   9       87.78       84.10      4.69 o
  -8  -7   9       28.75       28.22      1.96 o
  -7  -7   9        6.94        9.97      1.88 o
  -6  -7   9       35.35       29.20      1.89 o
  -5  -7   9        0.63        0.74      0.62 o
  -4  -7   9       25.92       28.92      2.59 o
  -3  -7   9       12.90       12.55      1.18 o
  -2  -7   9       52.23       55.39      1.94 o
  -1  -7   9       35.06       30.25      1.74 o
   0  -7   9       26.19       26.11      1.61 o
   1  -7   9       82.47       84.62      2.22 o
   2  -7   9      253.05      260.72      5.90 o
   3  -7   9       88.48       89.93      3.47 o
   4  -7   9       17.75       18.56      2.93 o
   5  -7   9        5.04        2.85      1.44 o
   6  -7   9       17.98       16.45      2.26 o
   7  -7   9       61.18       58.59      3.82 o
   8  -7   9      175.53      160.38      6.64 o
   9  -7   9       39.34       37.19      3.19 o
  -9  -6   9        4.90        3.92      1.06 o
  -8  -6   9        3.20        2.69      0.92 o
  -7  -6   9      129.34      121.72      3.63 o
  -6  -6   9       30.79       29.37      1.77 o
  -5  -6   9        0.72       -0.51      0.56 o
  -4  -6   9        3.99        6.54      0.82 o
  -3  -6   9      119.96      113.77      2.45 o
  -2  -6   9      514.21      563.47      7.16 o
  -1  -6   9      149.71      148.67      3.22 o
   0  -6   9       12.44       18.62      0.98 o
   1  -6   9     3786.96     3938.04     46.79 o
   2  -6   9      507.93      556.39      9.18 o
   3  -6   9        6.94        5.90      1.12 o
   4  -6   9      117.42      122.06      4.11 o
   5  -6   9       50.77       46.08      3.02 o
   6  -6   9        2.63        2.77      1.44 o
   7  -6   9       57.27       58.16      3.76 o
   8  -6   9       61.09       60.96      3.87 o
   9  -6   9       56.34       52.37      3.73 o
  -9  -5   9      302.65      324.36      6.64 o
  -8  -5   9       76.84       79.57      2.85 o
  -7  -5   9      101.67       98.12      4.97 o
  -6  -5   9       25.80       21.16      1.87 o
  -5  -5   9       21.94       19.40      1.40 o
  -4  -5   9       27.51       33.48      1.41 o
  -3  -5   9        2.60        6.50      0.62 o
  -2  -5   9      489.03      477.38      5.60 o
  -1  -5   9      280.72      296.35      4.05 o
   0  -5   9       74.47       65.25      1.30 o
   1  -5   9      976.76     1026.79     11.71 o
   2  -5   9     1247.50     1347.12     17.05 o
   3  -5   9        0.54        1.32      0.84 o
   4  -5   9       26.32       21.53      1.81 o
   5  -5   9       52.33       43.22      4.86 o
   6  -5   9       13.21        8.68      1.75 o
   7  -5   9       55.05       49.15      3.45 o
   8  -5   9       31.16       25.86      2.68 o
   9  -5   9        8.32        5.71      1.78 o
 -10  -4   9       31.60       32.70      1.81 o
  -9  -4   9       76.96       80.30      4.83 o
  -8  -4   9        4.26        2.83      0.87 o
  -7  -4   9       81.21       81.88      3.07 o
  -6  -4   9       76.58       71.68      5.28 o
  -5  -4   9      309.89      299.05      6.82 o
  -4  -4   9       16.63       13.59      0.94 o
  -3  -4   9      184.12      191.61      3.50 o
  -2  -4   9        8.58        6.59      0.54 o
  -1  -4   9      165.49      164.85      2.34 o
   0  -4   9      210.92      196.08      2.36 o
   1  -4   9      330.98      298.51      3.80 o
   2  -4   9        7.56        9.58      0.84 o
   3  -4   9      123.34      132.34      3.24 o
   4  -4   9      242.04      251.49      5.31 o
   5  -4   9      119.66      105.20      3.79 o
   6  -4   9      115.46      104.31      4.95 o
   7  -4   9        1.86       -0.62      1.24 o
   8  -4   9        6.14        6.13      1.78 o
   9  -4   9       35.92       42.84      3.39 o
 -10  -3   9       11.02        9.37      1.68 o
  -9  -3   9       55.55       63.49      2.36 o
  -8  -3   9      206.09      201.97      4.97 o
  -7  -3   9        9.18       10.28      1.10 o
  -6  -3   9       36.50       35.26      1.70 o
  -5  -3   9       46.40       45.44      1.85 o
  -4  -3   9        5.89        6.01      0.80 o
  -3  -3   9       37.33       38.64      0.92 o
  -2  -3   9      451.40      449.21      4.92 o
  -1  -3   9      192.41      181.29      2.06 o
   0  -3   9      247.45      243.79      2.73 o
   1  -3   9        2.25        4.51      0.43 o
   2  -3   9      233.46      223.73      3.84 o
   3  -3   9       20.80       23.56      1.14 o
   4  -3   9       29.97       31.79      1.63 o
   5  -3   9       73.45       77.64      2.57 o
   6  -3   9       25.78       24.75      2.94 o
   7  -3   9        9.69        5.85      1.75 o
   8  -3   9        1.52        2.12      1.44 o
   9  -3   9       23.28       24.11      2.74 o
 -10  -2   9       23.38       26.72      2.61 o
  -9  -2   9       32.77       37.33      1.74 o
  -8  -2   9        4.14        6.07      0.88 o
  -7  -2   9       22.96       23.74      1.44 o
  -6  -2   9      372.63      371.10      6.68 o
  -5  -2   9      597.91      590.81      9.59 o
  -4  -2   9       23.08       23.77      1.02 o
  -3  -2   9      246.84      252.36      3.45 o
  -2  -2   9      198.71      220.45      2.82 o
  -1  -2   9      136.18      151.07      2.05 o
   0  -2   9        0.06        0.35      0.27 o
   1  -2   9      275.58      273.22      3.02 o
   2  -2   9      203.95      212.91      3.73 o
   3  -2   9      469.65      470.55      6.89 o
   4  -2   9       23.58       29.73      1.62 o
   5  -2   9      126.04      130.61      5.26 o
   6  -2   9      320.54      321.95      6.56 o
   7  -2   9       10.39        9.42      1.48 o
   8  -2   9       29.10       29.53      2.94 o
   9  -2   9        3.99        4.01      0.83 o
 -10  -1   9       10.62        9.02      3.15 o
  -9  -1   9       53.63       59.57      2.23 o
  -8  -1   9      135.45      140.06      3.42 o
  -7  -1   9       16.77       15.72      1.19 o
  -6  -1   9        3.99        3.60      0.74 o
  -5  -1   9      294.67      293.82      5.49 o
  -4  -1   9      573.17      580.24      7.39 o
  -3  -1   9      192.47      205.85      2.97 o
  -2  -1   9      181.26      175.40      2.26 o
  -1  -1   9      410.08      412.07      4.32 o
   0  -1   9      136.32      119.77      1.62 o
   1  -1   9      336.32      351.48      3.95 o
   2  -1   9       46.79       53.05      1.26 o
   3  -1   9      221.98      238.66      4.16 o
   4  -1   9       76.99       73.83      4.31 o
   5  -1   9        0.10        0.96      0.75 o
   6  -1   9        8.34        5.37      1.03 o
   7  -1   9        4.12        4.99      1.64 o
   8  -1   9       66.23       68.27      3.60 o
   9  -1   9        0.25        0.96      0.80 o
 -10   0   9       29.85       25.04      2.11 o
  -9   0   9       26.88       25.50      1.47 o
  -8   0   9       82.45       85.65      2.63 o
  -7   0   9       74.68       74.38      3.20 o
  -6   0   9       15.64        9.95      1.29 o
  -5   0   9       59.07       52.27      1.86 o
  -4   0   9      129.42      134.90      2.54 o
  -3   0   9       43.31       44.18      1.20 o
  -2   0   9      580.48      548.08      5.47 o
  -1   0   9       17.06       16.43      0.63 o
   0   0   9        4.71        6.75      0.45 o
   1   0   9       12.85        8.94      0.53 o
   2   0   9       12.95       13.15      0.98 o
   3   0   9       37.57       33.07      1.39 o
   4   0   9      216.75      202.51      4.65 o
   5   0   9      326.75      322.58      6.56 o
   6   0   9       17.20       14.47      3.04 o
   7   0   9        0.14       -0.84      1.43 o
   8   0   9        3.00        1.94      0.83 o
   9   0   9        1.47        0.12      0.88 o
 -10   1   9       11.47       12.71      1.70 o
  -9   1   9       47.81       52.70      2.82 o
  -8   1   9       74.72       81.62      2.41 o
  -7   1   9       68.18       61.85      2.43 o
  -6   1   9      174.52      190.66      4.06 o
  -5   1   9      556.51      516.41      8.41 o
  -4   1   9        0.82        0.72      0.39 o
  -3   1   9       96.11       93.69      1.75 o
  -2   1   9        1.59        2.07      0.46 o
  -1   1   9      493.22      483.41      4.99 o
   0   1   9        4.62        6.18      0.54 o
   1   1   9       14.75       14.04      0.72 o
   2   1   9      185.23      180.95      2.95 o
   3   1   9       15.83       17.15      1.10 o
   4   1   9      408.44      403.63      6.43 o
   5   1   9       70.51       63.89      2.56 o
   6   1   9       34.73       31.82      2.38 o
   7   1   9       16.40       20.69      4.93 o
   8   1   9       99.89       99.47      3.47 o
 -10   2   9       14.16       13.59      2.09 o
  -9   2   9       17.57       20.55      2.32 o
  -8   2   9        3.21        1.64      1.18 o
  -7   2   9       45.03       40.80      1.68 o
  -6   2   9       17.31       17.36      1.92 o
  -5   2   9      322.28      339.50      6.15 o
  -4   2   9       79.22       74.90      2.03 o
  -3   2   9      679.00      662.79      8.03 o
  -2   2   9       22.95       20.59      0.86 o
  -1   2   9      120.82      113.97      1.80 o
   0   2   9      422.27      410.11      4.24 o
   1   2   9       90.11       85.86      1.93 o
   2   2   9       32.76       32.83      1.17 o
   3   2   9       11.74       12.67      1.19 o
   4   2   9      330.12      334.13      5.88 o
   5   2   9        1.86        1.10      0.79 o
   6   2   9        7.06        5.33      1.39 o
   7   2   9      111.22      113.37      8.55 o
   8   2   9        4.61        4.71      1.71 o
 -10   3   9        6.77        7.94      1.78 o
  -9   3   9        6.29        2.71      1.41 o
  -8   3   9       84.79       85.23      2.74 o
  -7   3   9        2.72        5.16      1.12 o
  -6   3   9      344.36      318.79      6.87 o
  -5   3   9       54.27       57.72      2.06 o
  -4   3   9       80.33       68.17      1.98 o
  -3   3   9      437.29      398.19      5.06 o
  -2   3   9      741.80      739.38      6.70 o
  -1   3   9      414.15      403.47      4.44 o
   0   3   9       33.82       37.35      1.31 o
   1   3   9       72.07       68.39      1.95 o
   2   3   9      214.19      211.76      3.86 o
   3   3   9       15.81       17.13      2.66 o
   4   3   9       33.79       32.45      1.62 o
   5   3   9       78.37       78.18      3.57 o
   6   3   9        4.39        5.69      1.50 o
   7   3   9      227.24      239.47      8.45 o
   8   3   9       33.55       34.15      2.62 o
  -9   4   9        5.98        6.70      1.67 o
  -8   4   9        1.11        1.30      1.16 o
  -7   4   9       16.47       15.21      1.47 o
  -6   4   9      276.91      276.97      5.52 o
  -5   4   9       12.35       10.68      1.06 o
  -4   4   9      153.41      132.60      3.05 o
  -3   4   9      276.80      234.37      5.18 o
  -2   4   9        1.50        1.28      0.47 o
  -1   4   9      158.56      166.16      3.34 o
   0   4   9       45.97       45.75      1.47 o
   1   4   9      606.45      516.16      7.77 o
   2   4   9        8.59        7.96      1.11 o
   3   4   9       82.32       79.65      3.51 o
   4   4   9       16.80       13.68      1.35 o
   5   4   9       92.81       78.71      3.98 o
   6   4   9        2.41        2.55      1.18 o
   7   4   9        7.70        8.52      3.35 o
  -9   5   9      123.36      136.22      5.99 o
  -8   5   9       80.91       75.85      4.35 o
  -7   5   9       10.30        9.72      1.89 o
  -6   5   9       51.74       48.61      3.73 o
  -5   5   9      564.97      566.22      9.68 o
  -4   5   9       59.24       59.89      2.03 o
  -3   5   9       18.06       22.24      1.15 o
  -2   5   9      148.93      169.82      2.78 o
  -1   5   9       43.61       40.38      1.30 o
   0   5   9      208.03      184.20      3.70 o
   1   5   9       69.46       62.00      2.46 o
   2   5   9       32.52       28.42      1.40 o
   3   5   9        1.30        2.44      1.06 o
   4   5   9        0.01        1.33      0.89 o
   5   5   9       81.64       76.97      2.99 o
   6   5   9        1.09        1.69      0.99 o
   7   5   9        9.69        7.66      1.68 o
  -9   6   9       53.24       54.01      3.82 o
  -8   6   9       54.39       64.60      4.18 o
  -7   6   9      219.97      212.86      8.20 o
  -6   6   9        0.07       -0.59      1.16 o
  -5   6   9       28.75       27.91      4.39 o
  -4   6   9      126.66      121.22      3.47 o
  -3   6   9        1.44        1.64      0.65 o
  -2   6   9      268.12      272.10      4.52 o
  -1   6   9      112.60      112.03      2.43 o
   0   6   9       21.08       19.65      1.27 o
   1   6   9      163.60      159.30      4.23 o
   2   6   9       18.30       15.24      1.26 o
   3   6   9       64.30       69.01      3.30 o
   4   6   9        0.24        0.08      1.01 o
   5   6   9       45.72       49.01      2.57 o
   6   6   9        1.86        0.58      1.00 o
  -8   7   9       75.52       78.45      4.75 o
  -7   7   9       16.00       14.30      2.40 o
  -6   7   9      216.86      211.45      8.39 o
  -5   7   9        2.66        0.48      1.27 o
  -4   7   9      136.01      147.68      5.09 o
  -3   7   9       45.65       41.99      2.15 o
  -2   7   9        0.81        0.36      0.80 o
  -1   7   9       50.97       47.32      5.21 o
   0   7   9       12.26       11.51      1.19 o
   1   7   9       18.08       15.74      1.95 o
   2   7   9       39.95       36.66      1.96 o
   3   7   9       45.01       50.04      2.99 o
   4   7   9       67.30       66.26      2.91 o
   5   7   9      113.00      108.05      4.55 o
  -7   8   9       24.22       21.87      2.91 o
  -6   8   9       53.26       65.28      4.55 o
  -5   8   9       11.87        6.16      1.95 o
  -4   8   9       16.51       14.15      2.77 o
  -3   8   9       30.24       30.55      1.96 o
  -2   8   9       48.67       53.39      4.59 o
  -1   8   9      332.26      333.04      8.53 o
   0   8   9        3.66        2.29      0.93 o
   1   8   9       19.97       25.37      1.64 o
   2   8   9        2.89        2.13      0.92 o
   3   8   9       20.76       23.64      2.25 o
   4   8   9        3.94        2.26      1.92 o
  -6   9   9       27.47       28.20      3.39 o
  -5   9   9       74.26       72.26      5.03 o
  -4   9   9        0.32       -0.28      1.50 o
  -3   9   9        0.88        0.52      1.22 o
  -2   9   9       24.85       29.28      3.28 o
  -1   9   9      120.14      125.89      4.79 o
   0   9   9        2.61        0.82      1.25 o
   1   9   9      310.15      326.84      6.63 o
   2   9   9        5.10        6.47      1.17 o
   3   9   9        0.07        2.60      1.81 o
  -5  10   9      218.94      228.77      9.89 o
  -4  10   9        0.00        0.57      1.33 o
  -3  10   9        0.36        0.57      1.78 o
  -2  10   9       21.72       25.46      3.33 o
  -1  10   9       15.83       16.28      2.83 o
   0  10   9      194.54      222.78      8.87 o
   1  10   9       61.33       63.68      3.50 o
   0 -14  10        7.30        6.84      2.60 o
   1 -14  10       17.94       16.79      3.31 o
  -3 -13  10        9.77        8.08      1.95 o
  -2 -13  10       13.78        8.81      1.39 o
  -1 -13  10       42.69       40.30      3.84 o
   0 -13  10       42.45       39.68      4.01 o
   1 -13  10       47.97       49.74      4.52 o
   2 -13  10        3.50       -1.36      2.15 o
   3 -13  10        1.57        1.65      1.48 o
   4 -13  10       99.31      102.14      6.08 o
  -4 -12  10        1.84        3.19      1.64 o
  -3 -12  10       21.07       19.59      1.72 o
  -2 -12  10       99.36      100.79      3.58 o
  -1 -12  10        8.86        9.00      3.19 o
   0 -12  10        1.42       -1.36      1.75 o
   1 -12  10        5.44       10.32      2.66 o
   2 -12  10       10.19        8.65      2.71 o
   3 -12  10        4.21        3.09      1.47 o
   4 -12  10       28.19       20.52      3.05 o
   5 -12  10       32.84       29.56      3.42 o
  -5 -11  10      106.51      119.29      4.63 o
  -4 -11  10        6.24        5.60      1.81 o
  -3 -11  10        1.24        1.61      1.02 o
  -2 -11  10        1.74        3.12      1.07 o
  -1 -11  10       57.31       58.38      4.13 o
   0 -11  10       32.55       29.14      3.31 o
   1 -11  10       23.27       25.27      3.17 o
   2 -11  10       31.87       34.08      2.51 o
   3 -11  10        9.75        7.15      2.09 o
   4 -11  10       12.40       11.98      2.43 o
   5 -11  10       28.91       26.20      3.17 o
   6 -11  10        0.50        0.28      1.53 o
  -6 -10  10       20.23       17.77      1.75 o
  -5 -10  10        0.56        0.65      0.90 o
  -4 -10  10       21.28       24.31      2.12 o
  -3 -10  10       68.21       70.99      3.12 o
  -2 -10  10      102.13      111.37      3.61 o
  -1 -10  10        0.77       -0.01      1.36 o
   0 -10  10       80.37       87.33      2.90 o
   1 -10  10       70.79       75.97      3.32 o
   2 -10  10        7.71        6.96      1.21 o
   3 -10  10        8.43        8.25      2.09 o
   4 -10  10        2.87        0.90      1.50 o
   5 -10  10      179.78      178.10      7.63 o
   6 -10  10        4.84        4.75      1.87 o
   7 -10  10       23.64       25.29      3.05 o
  -7  -9  10        2.94        1.92      0.92 o
  -6  -9  10        0.19       -0.41      0.69 o
  -5  -9  10       39.04       38.26      2.13 o
  -4  -9  10        7.46        7.56      2.15 o
  -3  -9  10       35.64       30.90      1.84 o
  -2  -9  10      165.59      156.94      4.38 o
  -1  -9  10      128.24      125.13      3.80 o
   0  -9  10      211.41      225.00      5.33 o
   1  -9  10       83.15       86.72      2.85 o
   2  -9  10      140.20      134.70      3.69 o
   3  -9  10       15.98       14.25      1.76 o
   4  -9  10       22.04       22.72      2.77 o
   5  -9  10       16.95       18.62      2.57 o
   6  -9  10       79.25       75.49      4.66 o
   7  -9  10       83.72       94.19      5.17 o
   8  -9  10        1.22        1.84      1.53 o
  -8  -8  10       14.98       17.18      1.79 o
  -7  -8  10       12.40       11.91      1.49 o
  -6  -8  10      133.35      128.73      3.35 o
  -5  -8  10        0.41        1.58      0.73 o
  -4  -8  10        7.79        8.05      1.11 o
  -3  -8  10        2.64        1.58      0.70 o
  -2  -8  10      322.41      306.98      6.92 o
  -1  -8  10       40.34       40.16      2.01 o
   0  -8  10       16.17       14.23      1.21 o
   1  -8  10       49.03       49.32      2.09 o
   2  -8  10       18.68       16.26      1.16 o
   3  -8  10        1.23        1.81      1.02 o
   4  -8  10        9.60       10.63      2.09 o
   5  -8  10        7.28       10.80      2.09 o
   6  -8  10        0.17       -0.79      1.30 o
   7  -8  10      242.65      256.72      9.33 o
   8  -8  10       62.85       56.86      4.07 o
  -8  -7  10       11.86       11.72      1.47 o
  -7  -7  10       35.50       33.84      3.12 o
  -6  -7  10       32.16       30.85      1.97 o
  -5  -7  10        0.10       -0.27      0.55 o
  -4  -7  10      174.58      172.40      4.11 o
  -3  -7  10        2.42        4.62      0.72 o
  -2  -7  10      359.87      330.54      6.06 o
  -1  -7  10       97.59       92.82      3.01 o
   0  -7  10        7.32        8.79      0.80 o
   1  -7  10       11.40       15.07      1.10 o
   2  -7  10      241.62      249.32      5.17 o
   3  -7  10        2.17        3.58      1.11 o
   4  -7  10       34.91       35.56      2.40 o
   5  -7  10       78.26       79.87      4.55 o
   6  -7  10       10.65       11.67      2.18 o
   7  -7  10       30.07       25.32      2.83 o
   8  -7  10       12.14       16.98      2.46 o
  -9  -6  10        0.79        1.06      0.85 o
  -8  -6  10       31.38       25.77      1.85 o
  -7  -6  10       11.41       17.37      2.73 o
  -6  -6  10      443.65      425.63     10.70 o
  -5  -6  10        5.80        6.12      0.88 o
  -4  -6  10       17.07       15.36      1.12 o
  -3  -6  10      144.75      121.82      2.38 o
  -2  -6  10      110.92       94.71      2.58 o
  -1  -6  10      121.30      138.55      3.74 o
   0  -6  10       66.26       60.25      1.71 o
   1  -6  10      634.71      728.65      9.76 o
   2  -6  10     1667.85     1762.63     25.52 o
   3  -6  10      128.72      131.39      6.97 o
   4  -6  10       72.73       67.18      3.14 o
   5  -6  10      449.69      463.93     13.79 o
   6  -6  10       35.96       28.66      2.88 o
   7  -6  10        0.42        1.05      1.41 o
   8  -6  10       10.55        8.56      2.01 o
  -9  -5  10       56.04       53.71      2.45 o
  -8  -5  10      118.30      123.16      4.12 o
  -7  -5  10       17.05       19.11      1.55 o
  -6  -5  10       66.06       61.51      2.45 o
  -5  -5  10      999.30     1015.98     15.20 o
  -4  -5  10        3.10        1.75      0.59 o
  -3  -5  10       11.07       12.50      0.92 o
  -2  -5  10       11.26        5.68      0.68 o
  -1  -5  10       32.87       26.79      1.17 o
   0  -5  10       69.76       68.62      1.64 o
   1  -5  10      428.92      444.86      5.74 o
   2  -5  10      121.44      148.93      3.03 o
   3  -5  10       25.32       27.97      1.56 o
   4  -5  10        6.54        5.51      1.50 o
   5  -5  10       54.47       49.94      3.56 o
   6  -5  10      156.37      176.09      7.09 o
   7  -5  10        9.27       11.95      2.15 o
   8  -5  10       19.13       19.44      2.54 o
   9  -5  10        3.82        2.91      1.75 o
  -9  -4  10      138.07      140.81      3.90 o
  -8  -4  10       68.12       67.63      2.59 o
  -7  -4  10       13.53       11.04      1.23 o
  -6  -4  10       82.80       80.51      4.11 o
  -5  -4  10      290.87      279.94      6.70 o
  -4  -4  10       79.76       80.33      2.02 o
  -3  -4  10       16.84       19.75      1.40 o
  -2  -4  10        3.85        2.90      0.46 o
  -1  -4  10       42.81       37.63      1.14 o
   0  -4  10       57.53       56.17      1.48 o
   1  -4  10       47.09       52.38      1.37 o
   2  -4  10        4.04        4.26      0.71 o
   3  -4  10       90.06       89.81      2.68 o
   4  -4  10      235.84      243.97      5.37 o
   5  -4  10        0.13        0.41      0.94 o
   6  -4  10       18.03       15.40      2.26 o
   7  -4  10       29.97       33.91      3.11 o
   8  -4  10       42.75       42.00      3.48 o
   9  -4  10        5.26        5.26      1.92 o
 -10  -3  10        0.64        0.59      0.67 o
  -9  -3  10       35.07       35.92      1.89 o
  -8  -3  10       10.76       13.47      1.29 o
  -7  -3  10       60.18       62.53      2.38 o
  -6  -3  10      316.78      304.61      6.04 o
  -5  -3  10       20.66       18.66      1.57 o
  -4  -3  10      167.06      152.73      2.87 o
  -3  -3  10        5.02        2.45      0.38 o
  -2  -3  10        2.42        1.70      0.44 o
  -1  -3  10        2.87        5.63      0.50 o
   0  -3  10       63.22       53.15      1.68 o
   1  -3  10      487.09      451.38      5.83 o
   2  -3  10       12.27       15.06      1.02 o
   3  -3  10      133.84      123.79      2.77 o
   4  -3  10        2.98        1.18      0.85 o
   5  -3  10        0.77       -0.19      0.70 o
   6  -3  10      200.15      195.51      7.60 o
   7  -3  10       74.81       79.05      4.66 o
   8  -3  10       78.31       73.14      4.55 o
   9  -3  10       53.16       60.04      3.87 o
 -10  -2  10        6.03        6.23      0.85 o
  -9  -2  10       45.90       49.62      2.13 o
  -8  -2  10        4.70        5.19      2.13 o
  -7  -2  10      253.90      253.49      5.29 o
  -6  -2  10       40.30       37.28      2.03 o
  -5  -2  10      512.42      498.79     12.73 o
  -4  -2  10      492.98      509.11      6.76 o
  -3  -2  10       19.75       12.83      1.05 o
  -2  -2  10      997.55     1009.34      9.42 o
  -1  -2  10      449.53      435.69      4.62 o
   0  -2  10      141.53      130.87      1.95 o
   1  -2  10      377.79      381.46      4.76 o
   2  -2  10       83.81       97.77      1.81 o
   3  -2  10       29.04       34.44      1.45 o
   4  -2  10      572.81      528.30      9.27 o
   5  -2  10       90.89       86.16      2.91 o
   6  -2  10      132.50      149.24      4.83 o
   7  -2  10      334.15      339.27     10.02 o
   8  -2  10       37.42       33.07      3.25 o
   9  -2  10        0.36        1.02      0.83 o
 -10  -1  10        2.01        4.64      1.41 o
  -9  -1  10       23.66       24.41      1.75 o
  -8  -1  10       22.53       22.78      1.47 o
  -7  -1  10       58.53       58.21      2.39 o
  -6  -1  10       74.83       72.69      2.80 o
  -5  -1  10      202.64      192.65      4.95 o
  -4  -1  10      970.91      923.80     10.14 o
  -3  -1  10      108.10      106.38      2.02 o
  -2  -1  10       48.67       44.36      1.07 o
  -1  -1  10      431.88      434.36      4.97 o
   0  -1  10      310.23      289.83      3.24 o
   1  -1  10      289.56      287.26      4.16 o
   2  -1  10      147.52      138.97      5.34 o
   3  -1  10        1.22        1.62      0.63 o
   4  -1  10       22.76       28.66      1.71 o
   5  -1  10      789.59      740.73     12.46 o
   6  -1  10       14.67       13.19      1.68 o
   7  -1  10        0.11        1.61      1.01 o
   8  -1  10       11.00       14.30      3.18 o
 -10   0  10        0.39       -0.30      1.00 o
  -9   0  10        2.37        2.27      0.68 o
  -8   0  10       64.02       68.82      3.26 o
  -7   0  10       14.44       10.05      1.27 o
  -6   0  10      189.47      173.58      4.62 o
  -5   0  10       38.16       31.59      3.82 o
  -4   0  10        0.48        0.51      0.41 o
  -3   0  10      182.47      183.79      2.71 o
  -2   0  10        0.88        1.66      0.37 o
  -1   0  10        0.07        0.19      0.32 o
   0   0  10      285.03      284.74      3.23 o
   1   0  10      142.45      154.06      3.04 o
   2   0  10       36.47       32.46      1.11 o
   3   0  10       31.05       34.67      1.54 o
   4   0  10       34.87       31.82      1.85 o
   5   0  10        0.02        0.62      0.76 o
   6   0  10        0.91        1.82      1.13 o
   7   0  10       12.07       14.98      1.93 o
   8   0  10        0.79        0.54      2.88 o
 -10   1  10       79.17       82.83      4.63 o
  -9   1  10        3.78        2.64      0.68 o
  -8   1  10       81.35       79.09      2.51 o
  -7   1  10        0.10       -0.88      0.81 o
  -6   1  10        6.01        4.13      0.91 o
  -5   1  10      546.50      516.99     10.71 o
  -4   1  10       87.03       88.85      2.83 o
  -3   1  10       62.84       62.43      1.45 o
  -2   1  10       46.25       42.88      1.08 o
  -1   1  10      127.14      121.94      2.22 o
   0   1  10        3.17        3.47      0.55 o
   1   1  10      207.76      205.40      3.36 o
   2   1  10       14.23       13.76      0.98 o
   3   1  10      349.32      329.08      5.60 o
   4   1  10      471.45      451.30      7.20 o
   5   1  10       52.59       56.25      3.01 o
   6   1  10       68.99       69.32      3.42 o
   7   1  10        5.11        5.39      1.48 o
   8   1  10        3.87        2.28      1.63 o
 -10   2  10       21.20       28.91      2.83 o
  -9   2  10       91.49       89.59      4.75 o
  -8   2  10      102.33      111.58      5.55 o
  -7   2  10      112.13      111.73      3.06 o
  -6   2  10        0.77        3.35      0.89 o
  -5   2  10        0.09        0.89      0.54 o
  -4   2  10        0.28        0.84      0.49 o
  -3   2  10       44.74       36.11      1.15 o
  -2   2  10      157.22      138.83      3.20 o
  -1   2  10        0.00        0.26      0.35 o
   0   2  10     1447.39     1361.95     15.62 o
   1   2  10      336.58      315.90      5.23 o
   2   2  10       16.10       13.32      0.86 o
   3   2  10       13.31       14.89      2.01 o
   4   2  10      238.58      230.35      4.55 o
   5   2  10       15.59       15.29      1.87 o
   6   2  10       13.58       13.93      2.60 o
   7   2  10      104.61       99.36      4.45 o
   8   2  10      108.43      125.06      4.74 o
  -9   3  10      126.34      134.47      5.99 o
  -8   3  10      314.50      334.32     17.28 o
  -7   3  10      355.69      361.57      7.77 o
  -6   3  10       39.36       42.13      2.16 o
  -5   3  10       50.04       47.76      2.01 o
  -4   3  10       50.03       54.70      2.12 o
  -3   3  10      433.55      378.17      5.04 o
  -2   3  10      942.57      908.41      8.75 o
  -1   3  10        2.96        2.89      0.45 o
   0   3  10       56.82       56.67      1.84 o
   1   3  10      934.50      843.15     11.74 o
   2   3  10       53.41       46.17      2.77 o
   3   3  10       19.08       18.56      1.31 o
   4   3  10        7.19        6.59      1.31 o
   5   3  10        8.52        5.54      1.13 o
   6   3  10       25.12       26.10      2.51 o
   7   3  10        6.21        4.15      2.06 o
  -9   4  10      122.44      134.24      6.13 o
  -8   4  10       25.03       26.71      2.74 o
  -7   4  10        2.14        1.02      1.87 o
  -6   4  10      153.28      154.51      3.95 o
  -5   4  10       54.31       54.53      4.17 o
  -4   4  10      154.23      144.44      4.27 o
  -3   4  10       58.80       63.53      1.83 o
  -2   4  10       16.03       15.84      0.89 o
  -1   4  10       24.14       25.63      1.07 o
   0   4  10       79.70       70.50      2.11 o
   1   4  10       28.45       23.73      1.31 o
   2   4  10       68.80       68.93      2.07 o
   3   4  10        7.04        6.31      1.28 o
   4   4  10       48.20       54.30      2.96 o
   5   4  10       11.39       14.43      1.54 o
   6   4  10       11.06        6.26      1.65 o
   7   4  10       12.70       17.07      2.17 o
  -9   5  10      145.69      152.92      6.70 o
  -8   5  10        2.23        0.57      1.16 o
  -7   5  10       85.26       86.99      4.86 o
  -6   5  10       21.40       26.44      1.91 o
  -5   5  10       68.18       65.67      4.56 o
  -4   5  10       35.96       32.13      1.83 o
  -3   5  10      491.73      491.85      7.30 o
  -2   5  10       94.11       95.88      2.39 o
  -1   5  10       90.99       83.29      2.06 o
   0   5  10      247.39      229.01      4.39 o
   1   5  10       36.12       36.28      1.79 o
   2   5  10      221.00      213.96      8.34 o
   3   5  10       66.40       60.00      3.07 o
   4   5  10       72.72       76.58      3.63 o
   5   5  10       99.27      102.35      3.58 o
   6   5  10        3.63        3.58      1.15 o
  -8   6  10      143.37      155.63      7.04 o
  -7   6  10       14.43       13.17      2.32 o
  -6   6  10       97.35       99.28      5.45 o
  -5   6  10        0.88        1.54      0.88 o
  -4   6  10       61.04       57.90      2.42 o
  -3   6  10       78.13       76.78      2.42 o
  -2   6  10       79.45       92.07      3.05 o
  -1   6  10      131.09      129.50      2.91 o
   0   6  10       16.44       18.00      1.74 o
   1   6  10        6.81        9.73      1.16 o
   2   6  10       71.75       69.84      2.72 o
   3   6  10       88.78       96.85      4.07 o
   4   6  10        0.10        0.87      1.19 o
   5   6  10       77.38       83.11     10.43 o
  -7   7  10        0.00       -0.45      1.30 o
  -6   7  10      575.80      624.20     18.54 o
  -5   7  10      136.34      143.82      6.98 o
  -4   7  10       55.39       54.27      3.13 o
  -3   7  10        0.39        0.22      0.71 o
  -2   7  10        1.35        0.48      0.86 o
  -1   7  10        1.88        2.33      1.27 o
   0   7  10       59.90       64.66      2.41 o
   1   7  10       24.11       27.18      1.70 o
   2   7  10       76.05       78.03      2.67 o
   3   7  10        7.08        4.62      1.45 o
   4   7  10       62.59       68.28      4.75 o
   5   7  10        0.01       -0.03      1.27 o
  -7   8  10        8.16        8.59      2.29 o
  -6   8  10      207.88      213.31      9.07 o
  -5   8  10        2.91       -0.34      1.44 o
  -4   8  10       80.51       79.65      6.78 o
  -3   8  10      163.77      162.67      4.85 o
  -2   8  10        0.34        0.71      1.96 o
  -1   8  10       12.24       12.40      1.85 o
   0   8  10      253.65      249.73      8.27 o
   1   8  10      251.06      272.38      5.85 o
   2   8  10       93.51       99.25      3.94 o
   3   8  10        4.40        2.63      1.81 o
  -5   9  10        0.41        1.95      1.78 o
  -4   9  10        1.39        0.46      1.23 o
  -3   9  10        2.85        2.35      2.03 o
  -2   9  10      140.78      146.11      5.37 o
  -1   9  10        0.24       -0.16      1.26 o
   0   9  10        3.89        2.82      1.44 o
   1   9  10      104.91      109.89      3.37 o
   2   9  10       23.80       19.53      2.71 o
  -3  10  10        6.02        9.47      2.54 o
  -2  10  10        0.02       -0.96      1.75 o
  -1  10  10      200.03      216.99      9.02 o
   0  10  10      121.69      146.42      6.87 o
  -2 -13  11       12.14       10.92      1.49 o
  -1 -13  11       24.63       21.73      3.17 o
   0 -13  11       23.80       23.03      3.48 o
   1 -13  11        6.88        6.13      2.63 o
   2 -13  11       39.63       36.12      4.04 o
   3 -13  11       30.28       33.55      2.81 o
  -4 -12  11       85.35       75.32      4.66 o
  -3 -12  11       84.26       81.31      4.66 o
  -2 -12  11        0.28        0.39      1.00 o
  -1 -12  11       17.26       19.21      1.87 o
   0 -12  11       83.83       77.12      5.26 o
   1 -12  11       43.23       46.35      4.35 o
   2 -12  11        0.24        1.55      2.26 o
   3 -12  11       32.00       32.65      2.65 o
   4 -12  11      218.05      234.79      9.75 o
   5 -12  11        5.08        5.88      2.23 o
  -5 -11  11       50.77       50.13      3.14 o
  -4 -11  11      131.67      123.32      6.15 o
  -3 -11  11      148.77      148.30      4.32 o
  -2 -11  11       35.35       36.84      2.17 o
  -1 -11  11      104.57       98.94      3.42 o
   0 -11  11        0.36        0.03      1.81 o
   1 -11  11        0.39        0.28      1.95 o
   2 -11  11      100.31       97.21      4.01 o
   3 -11  11       64.67       69.77      3.49 o
   4 -11  11        0.47       -0.20      1.55 o
   5 -11  11       28.30       27.22      3.36 o
   6 -11  11        1.31        3.17      1.92 o
  -6 -10  11       26.14       26.65      2.05 o
  -5 -10  11        0.40        0.08      0.90 o
  -4 -10  11        0.12        0.20      1.00 o
  -3 -10  11       78.49       81.05      2.64 o
  -2 -10  11       17.07       19.10      2.66 o
  -1 -10  11        3.08        2.43      1.00 o
   0 -10  11       51.48       52.53      2.20 o
   1 -10  11        2.05        1.27      1.81 o
   2 -10  11        3.54        3.71      1.36 o
   3 -10  11       14.71       11.35      1.74 o
   4 -10  11      156.88      158.74      7.26 o
   5 -10  11        5.61        3.31      1.84 o
   6 -10  11       16.62       13.59      2.60 o
   7 -10  11        0.08        1.87      1.75 o
  -7  -9  11       23.31       24.03      1.74 o
  -6  -9  11        8.88        9.76      2.09 o
  -5  -9  11        6.18        3.76      1.38 o
  -4  -9  11        7.13        6.18      1.24 o
  -3  -9  11       23.51       22.36      1.66 o
  -2  -9  11       71.43       75.06      2.92 o
  -1  -9  11        2.51        1.08      0.86 o
   0  -9  11        0.94        0.56      0.89 o
   1  -9  11       46.65       41.82      2.55 o
   2  -9  11       52.56       53.09      2.37 o
   3  -9  11       11.86       11.30      2.20 o
   4  -9  11        9.59        6.92      1.98 o
   5  -9  11       97.08      100.86      5.54 o
   6  -9  11        0.01       -0.51      1.41 o
   7  -9  11       39.04       47.68      3.98 o
  -7  -8  11       12.70       15.10      1.68 o
  -6  -8  11       15.13       16.74      1.40 o
  -5  -8  11      273.76      276.50      5.27 o
  -4  -8  11       12.10       10.19      1.47 o
  -3  -8  11      106.31      109.18      4.03 o
  -2  -8  11        7.92        5.37      1.11 o
  -1  -8  11        7.58        6.12      1.60 o
   0  -8  11      275.06      290.66      6.49 o
   1  -8  11       72.64       74.06      2.63 o
   2  -8  11      222.63      238.52      4.79 o
   3  -8  11        8.24        9.21      1.63 o
   4  -8  11        0.42       -0.37      1.24 o
   5  -8  11       22.63       18.62      2.63 o
   6  -8  11       42.69       39.93      3.65 o
   7  -8  11       11.20        8.90      2.20 o
   8  -8  11       40.35       46.52      3.87 o
  -8  -7  11      106.83      111.97      3.80 o
  -7  -7  11       41.68       39.76      2.32 o
  -6  -7  11        8.41        7.33      1.20 o
  -5  -7  11        2.56        5.15      1.19 o
  -4  -7  11      245.57      248.05      5.33 o
  -3  -7  11       46.74       42.80      1.77 o
  -2  -7  11       46.53       50.64      3.21 o
  -1  -7  11       61.58       56.47      2.36 o
   0  -7  11       64.20       65.93      2.09 o
   1  -7  11      399.88      395.38     10.88 o
   2  -7  11       25.37       28.02      1.66 o
   3  -7  11       85.65       92.58      4.86 o
   4  -7  11       22.67       22.02      2.66 o
   5  -7  11        4.52        3.82      1.72 o
   6  -7  11        9.00        7.26      1.98 o
   7  -7  11       13.72        9.61      2.15 o
   8  -7  11       18.90       19.13      2.68 o
  -8  -6  11        3.28        2.06      0.93 o
  -7  -6  11       15.00       13.86      1.50 o
  -6  -6  11        0.55        0.36      0.74 o
  -5  -6  11       32.77       31.27      1.92 o
  -4  -6  11       23.14       19.90      1.65 o
  -3  -6  11       54.90       51.97      1.64 o
  -2  -6  11       50.10       48.01      1.86 o
  -1  -6  11        6.07        5.06      0.95 o
   0  -6  11      162.46      164.77      3.60 o
   1  -6  11       89.33       93.75      2.15 o
   2  -6  11        1.89        0.37      0.76 o
   3  -6  11      226.17      237.61      5.45 o
   4  -6  11      235.81      252.14      6.91 o
   5  -6  11       41.28       38.92      3.36 o
   6  -6  11       93.79      102.31      5.43 o
   7  -6  11       13.19       14.75      2.49 o
   8  -6  11        5.30        1.19      1.58 o
  -9  -5  11        2.92        2.76      1.39 o
  -8  -5  11        2.26        2.44      0.99 o
  -7  -5  11        1.14        0.59      0.78 o
  -6  -5  11       37.41       44.52      2.18 o
  -5  -5  11        1.79        2.78      0.84 o
  -4  -5  11        0.04        0.67      0.56 o
  -3  -5  11       81.83       68.41      2.81 o
  -2  -5  11      156.78      138.66      3.25 o
  -1  -5  11       27.58       28.19      1.38 o
   0  -5  11       22.60       19.60      0.95 o
   1  -5  11       18.08       18.36      0.94 o
   2  -5  11        0.30        0.74      0.72 o
   3  -5  11       67.68       75.95      4.00 o
   4  -5  11      101.45       96.63      4.52 o
   5  -5  11       11.91       12.75      2.18 o
   6  -5  11        1.71       -0.42      1.30 o
   7  -5  11       20.29       27.10      3.02 o
   8  -5  11        2.25        2.26      1.67 o
  -9  -4  11        0.02        0.81      1.06 o
  -8  -4  11       15.66       15.36      1.47 o
  -7  -4  11       87.46       87.38      3.86 o
  -6  -4  11       14.79       15.47      1.39 o
  -5  -4  11      102.62       96.27      2.82 o
  -4  -4  11      242.39      216.90      4.12 o
  -3  -4  11        7.65       12.96      0.92 o
  -2  -4  11        0.03        2.19      0.47 o
  -1  -4  11      119.92      109.78      2.45 o
   0  -4  11      283.09      274.87      4.06 o
   1  -4  11      349.21      335.98      4.68 o
   2  -4  11        0.19       -0.67      0.56 o
   3  -4  11       25.32       25.26      1.32 o
   4  -4  11       41.43       42.58      2.59 o
   5  -4  11       16.73       15.54      2.37 o
   6  -4  11       44.61       46.04      3.65 o
   7  -4  11        1.35        1.44      1.64 o
   8  -4  11       16.51       13.23      2.46 o
  -9  -3  11       10.93       10.96      1.74 o
  -8  -3  11       57.61       60.02      2.43 o
  -7  -3  11      122.94      123.35      3.55 o
  -6  -3  11       31.82       37.00      2.18 o
  -5  -3  11      413.33      385.74     12.07 o
  -4  -3  11      109.77      115.43      2.72 o
  -3  -3  11      212.80      181.82      2.77 o
  -2  -3  11       60.20       74.60      1.55 o
  -1  -3  11      130.48      145.04      2.39 o
   0  -3  11        4.24        3.02      0.58 o
   1  -3  11      232.60      218.21      3.49 o
   2  -3  11      984.12      946.18     12.74 o
   3  -3  11        2.10        1.56      0.66 o
   4  -3  11       52.09       44.24      2.10 o
   5  -3  11        6.30        8.45      1.41 o
   6  -3  11       58.50       68.87      4.44 o
   7  -3  11       21.47       21.76      2.88 o
   8  -3  11        3.21        2.97      1.84 o
  -9  -2  11        8.29       10.04      1.17 o
  -8  -2  11       12.68       12.39      2.19 o
  -7  -2  11       22.56       22.77      1.56 o
  -6  -2  11        8.88        7.98      1.21 o
  -5  -2  11       12.56       11.03      2.32 o
  -4  -2  11       13.97       17.08      1.11 o
  -3  -2  11      520.01      545.67      6.61 o
  -2  -2  11       17.13       15.53      0.73 o
  -1  -2  11      273.90      267.84      3.27 o
   0  -2  11      624.06      619.73      8.76 o
   1  -2  11       57.29       47.28      1.40 o
   2  -2  11       72.67       72.13      2.13 o
   3  -2  11        3.42        3.81      0.79 o
   4  -2  11       55.50       55.83      2.37 o
   5  -2  11        0.15        1.35      0.97 o
   6  -2  11       35.01       31.15      2.33 o
   7  -2  11      270.83      269.10      9.92 o
   8  -2  11       68.21       78.93      5.03 o
  -9  -1  11       41.90       46.78      2.07 o
  -8  -1  11        0.19       -0.50      0.60 o
  -7  -1  11        5.61        4.82      1.96 o
  -6  -1  11        1.11        0.75      0.69 o
  -5  -1  11        6.72        7.69      1.18 o
  -4  -1  11      318.04      321.15      5.27 o
  -3  -1  11        3.29        2.74      0.66 o
  -2  -1  11       69.88       67.53      1.38 o
  -1  -1  11       21.43       23.47      0.86 o
   0  -1  11      539.05      545.09      7.91 o
   1  -1  11      313.70      316.99      4.59 o
   2  -1  11       24.52       23.38      0.92 o
   3  -1  11        0.76        0.69      1.34 o
   4  -1  11      181.34      177.43      4.53 o
   5  -1  11       35.08       33.92      2.37 o
   6  -1  11       25.44       26.07      2.26 o
   7  -1  11        0.91       -0.20      1.01 o
   8  -1  11       17.41       13.54      2.74 o
  -9   0  11        7.45        8.26      1.06 o
  -8   0  11        0.17        0.16      0.64 o
  -7   0  11       46.35       51.64      2.12 o
  -6   0  11      172.13      168.02      4.73 o
  -5   0  11       55.28       46.34      2.27 o
  -4   0  11      201.20      200.52      3.41 o
  -3   0  11      249.10      238.81      3.35 o
  -2   0  11       35.30       34.96      1.02 o
  -1   0  11       27.79       28.19      0.95 o
   0   0  11      108.18      105.97      2.52 o
   1   0  11      627.29      603.47      7.70 o
   2   0  11        7.97        6.38      0.63 o
   3   0  11      124.85      118.99      2.95 o
   4   0  11      639.55      586.08     10.04 o
   5   0  11        2.84        4.73      1.35 o
   6   0  11        1.97        1.08      1.14 o
   7   0  11        0.38        1.86      1.20 o
   8   0  11       59.64       59.15      4.63 o
  -9   1  11      278.42      304.01     12.10 o
  -8   1  11       25.55       27.42      1.62 o
  -7   1  11       59.87       57.95      2.25 o
  -6   1  11        5.13        8.12      1.21 o
  -5   1  11       76.85       70.76      2.85 o
  -4   1  11      174.09      180.79      3.53 o
  -3   1  11      130.85      116.22      2.15 o
  -2   1  11     1420.29     1415.52     12.99 o
  -1   1  11      277.94      266.91      3.75 o
   0   1  11      175.50      169.55      3.42 o
   1   1  11       27.27       23.98      1.24 o
   2   1  11      134.33      130.50      2.90 o
   3   1  11        3.01        3.45      0.95 o
   4   1  11      205.00      194.38      6.75 o
   5   1  11       56.03       44.48      2.88 o
   6   1  11       24.72       20.54      2.23 o
   7   1  11       31.26       33.58      2.80 o
  -9   2  11        4.61        6.16      0.99 o
  -8   2  11       28.00       32.09      3.32 o
  -7   2  11       91.05       92.42      2.87 o
  -6   2  11        1.42        1.19      0.74 o
  -5   2  11       40.44       33.83      1.79 o
  -4   2  11        0.08        1.50      1.28 o
  -3   2  11       24.33       29.14      1.18 o
  -2   2  11        2.40        2.99      0.54 o
  -1   2  11       27.42       27.08      1.20 o
   0   2  11      292.25      288.72      5.02 o
   1   2  11      428.40      426.41      6.73 o
   2   2  11       91.34       97.98      2.20 o
   3   2  11       50.43       43.12      2.05 o
   4   2  11      264.57      255.91      5.69 o
   5   2  11      118.59      109.83      4.51 o
   6   2  11        7.41        6.74      2.25 o
   7   2  11        9.04        5.57      2.32 o
  -9   3  11        2.89        1.19      1.41 o
  -8   3  11        0.66        0.98      0.83 o
  -7   3  11        3.70        5.84      1.11 o
  -6   3  11      784.21      814.08     15.32 o
  -5   3  11        3.21        4.42      1.04 o
  -4   3  11        2.27        2.41      0.66 o
  -3   3  11      230.18      242.86      4.10 o
  -2   3  11       30.59       34.50      1.23 o
  -1   3  11      153.98      158.70      3.01 o
   0   3  11       92.34       90.49      3.49 o
   1   3  11      121.58      122.54      2.92 o
   2   3  11      145.01      140.80      3.42 o
   3   3  11        0.01        0.49      0.77 o
   4   3  11       11.31        9.94      1.34 o
   5   3  11       25.60       24.83      2.01 o
   6   3  11        4.52        5.48      2.67 o
   7   3  11        0.50        1.09      2.06 o
  -9   4  11        5.91        6.16      1.89 o
  -8   4  11        0.04        0.27      0.73 o
  -7   4  11        4.33        1.94      0.89 o
  -6   4  11       20.95       21.94      2.33 o
  -5   4  11      276.12      265.79      6.67 o
  -4   4  11       32.02       38.08      1.78 o
  -3   4  11       67.91       66.07      1.97 o
  -2   4  11       16.73       15.55      1.08 o
  -1   4  11        4.64        3.89      0.67 o
   0   4  11       31.23       21.68      1.30 o
   1   4  11       12.72        9.62      1.10 o
   2   4  11       24.07       23.80      1.47 o
   3   4  11       41.82       44.00      2.72 o
   4   4  11        0.02        0.01      1.57 o
   5   4  11       20.12       19.50      1.80 o
   6   4  11       92.61       94.34      6.25 o
  -8   5  11       95.50      115.93      6.02 o
  -7   5  11       13.52       14.78      1.60 o
  -6   5  11       29.23       34.90      5.99 o
  -5   5  11      188.83      195.43      5.60 o
  -4   5  11       62.47       60.96      2.68 o
  -3   5  11       62.44       65.50      2.19 o
  -2   5  11       86.56       84.25      2.52 o
  -1   5  11       16.51       16.55      1.16 o
   0   5  11       62.03       54.68      2.62 o
   1   5  11       46.33       48.52      2.11 o
   2   5  11      134.74      131.60      3.46 o
   3   5  11        4.69        4.29      1.36 o
   4   5  11        9.85       12.73      1.91 o
   5   5  11      175.20      183.92      8.17 o
  -8   6  11        3.63        6.73      2.12 o
  -7   6  11      133.80      128.93      6.56 o
  -6   6  11      126.32      142.35      6.92 o
  -5   6  11       56.70       64.51      3.14 o
  -4   6  11       66.95       64.91      3.50 o
  -3   6  11       71.03       77.43      2.53 o
  -2   6  11      724.45      765.56     16.57 o
  -1   6  11       94.90      103.42      4.11 o
   0   6  11       70.09       65.88      2.55 o
   1   6  11        9.99       10.41      1.25 o
   2   6  11        2.44        1.98      1.09 o
   3   6  11       70.97       69.80      3.55 o
   4   6  11       33.54       34.59      3.53 o
   5   6  11       65.98       69.82      3.76 o
  -7   7  11        8.03        4.89      2.03 o
  -6   7  11       25.08       25.75      3.25 o
  -5   7  11      661.98      681.06     20.21 o
  -4   7  11      198.22      211.73      5.32 o
  -3   7  11       15.85       14.50      1.63 o
  -2   7  11       37.32       41.56      2.33 o
  -1   7  11       47.86       48.18      3.46 o
   0   7  11        9.09        8.45      1.53 o
   1   7  11        0.45       -0.43      1.13 o
   2   7  11       11.06        9.59      1.22 o
   3   7  11       21.53       25.66      3.08 o
   4   7  11       79.53       84.78      5.31 o
  -6   8  11        0.28        1.02      1.78 o
  -5   8  11       74.30       63.76      4.95 o
  -4   8  11       67.29       74.46      3.27 o
  -3   8  11      196.98      229.32      7.05 o
  -2   8  11        2.18        0.43      1.25 o
  -1   8  11        9.35       10.61      1.83 o
   0   8  11       38.29       45.55      2.97 o
   1   8  11        4.89        3.80      1.13 o
   2   8  11      107.22      118.41      5.99 o
  -4   9  11        3.50        5.19      1.61 o
  -3   9  11      107.97      112.03      6.33 o
  -2   9  11        5.82        5.75      1.70 o
  -1   9  11       70.72       73.08      4.83 o
   0   9  11       81.30       84.95      5.14 o
  -1 -13  12       60.46       58.22      4.61 o
   0 -13  12        2.89        1.16      2.15 o
   1 -13  12        9.70        2.01      2.40 o
   2 -13  12        7.00        7.07      2.83 o
  -3 -12  12      241.62      258.28      9.24 o
  -2 -12  12        2.93        2.56      1.15 o
  -1 -12  12        0.63       -2.32      1.78 o
   0 -12  12        9.33       10.20      2.66 o
   1 -12  12       65.14       57.74      4.83 o
   2 -12  12        2.33       -0.57      1.98 o
   3 -12  12        3.12        3.02      1.52 o
   4 -12  12       18.17       18.26      3.08 o
  -5 -11  12       64.78       62.88      3.97 o
  -4 -11  12      180.89      172.64      7.16 o
  -3 -11  12      113.18      102.98      5.17 o
  -2 -11  12      167.41      180.74      5.06 o
  -1 -11  12        0.25        0.42      1.31 o
   0 -11  12      161.71      175.84      7.88 o
   1 -11  12       16.03       14.36      2.91 o
   2 -11  12       11.28        9.75      2.66 o
   3 -11  12       45.47       46.39      3.00 o
   4 -11  12       15.41       14.07      2.83 o
   5 -11  12        9.18        7.69      2.40 o
  -6 -10  12       12.25       13.38      1.70 o
  -5 -10  12        8.22        7.58      1.53 o
  -4 -10  12       24.07       28.37      2.34 o
  -3 -10  12      165.00      176.81      4.79 o
  -2 -10  12       58.27       61.84      2.73 o
  -1 -10  12       59.85       55.87      2.52 o
   0 -10  12       25.29       24.25      3.08 o
   1 -10  12       48.65       55.87      4.38 o
   2 -10  12        6.07        4.54      1.45 o
   3 -10  12       61.53       63.39      3.32 o
   4 -10  12        3.12        2.66      1.87 o
   5 -10  12       21.49       19.27      2.94 o
   6 -10  12        0.13        2.01      1.72 o
  -6  -9  12        0.30        0.46      0.98 o
  -5  -9  12       18.36       19.84      1.78 o
  -4  -9  12        2.13        0.52      0.88 o
  -3  -9  12       37.93       36.26      2.06 o
  -2  -9  12       40.89       46.18      2.34 o
  -1  -9  12        7.32        6.67      1.38 o
   0  -9  12        0.84        1.14      0.81 o
   1  -9  12        1.70        3.50      1.87 o
   2  -9  12      143.81      135.20      3.91 o
   3  -9  12       24.74       21.16      2.20 o
   4  -9  12       67.69       68.87      4.66 o
   5  -9  12        0.04        1.84      1.78 o
   6  -9  12       18.30       17.13      2.80 o
   7  -9  12       36.82       35.04      3.65 o
  -7  -8  12       27.44       24.98      2.06 o
  -6  -8  12       13.48       14.08      1.36 o
  -5  -8  12        1.31        1.29      0.97 o
  -4  -8  12        0.21        0.90      0.94 o
  -3  -8  12       37.66       35.10      4.72 o
  -2  -8  12      110.18      113.67      5.44 o
  -1  -8  12      399.39      409.54      8.77 o
   0  -8  12       34.08       38.92      1.93 o
   1  -8  12      489.74      500.41     23.02 o
   2  -8  12      495.16      494.94      8.04 o
   3  -8  12       56.36       45.01      2.63 o
   4  -8  12        6.52        3.98      1.78 o
   5  -8  12       16.35       15.68      2.66 o
   6  -8  12       40.04       35.86      3.62 o
   7  -8  12      134.42      142.86      6.98 o
  -8  -7  12      100.31      111.55      3.89 o
  -7  -7  12        3.88        4.73      1.15 o
  -6  -7  12      117.33      116.03      6.61 o
  -5  -7  12        2.03        1.75      0.85 o
  -4  -7  12       22.73       19.50      1.84 o
  -3  -7  12        0.19        0.90      0.70 o
  -2  -7  12      100.53      100.98      3.33 o
  -1  -7  12      178.48      173.00      5.21 o
   0  -7  12       32.67       34.91      1.83 o
   1  -7  12       91.24       92.21      2.53 o
   2  -7  12       51.38       52.72      2.31 o
   3  -7  12      109.27      112.89      5.99 o
   4  -7  12        7.08        9.78      2.26 o
   5  -7  12        1.42        2.03      1.61 o
   6  -7  12       35.89       37.53      3.56 o
   7  -7  12       49.17       55.08      4.24 o
  -8  -6  12       14.20       14.97      1.65 o
  -7  -6  12        2.44        1.34      0.87 o
  -6  -6  12      205.39      215.90      5.32 o
  -5  -6  12       42.69       45.67      2.16 o
  -4  -6  12       66.73       69.55      2.55 o
  -3  -6  12       99.74       92.24      3.24 o
  -2  -6  12        9.97       11.40      1.28 o
  -1  -6  12        9.60       12.05      1.24 o
   0  -6  12      103.10       98.94      2.68 o
   1  -6  12       50.46       53.24      2.19 o
   2  -6  12        0.96        0.50      0.77 o
   3  -6  12       79.70       83.49      4.35 o
   4  -6  12       87.28       92.64      5.23 o
   5  -6  12      100.39      108.89      5.77 o
   6  -6  12        0.78       -1.41      1.33 o
   7  -6  12       71.02       81.93      5.17 o
   8  -6  12       64.21       69.86      4.83 o
  -8  -5  12        6.95        6.79      1.23 o
  -7  -5  12        8.80       10.25      1.36 o
  -6  -5  12       34.09       37.06      2.12 o
  -5  -5  12      265.63      269.86      5.61 o
  -4  -5  12        2.63        1.94      0.90 o
  -3  -5  12       10.90        7.84      0.80 o
  -2  -5  12      352.50      339.01      6.48 o
  -1  -5  12       16.49       14.27      1.12 o
   0  -5  12       76.06       76.41      2.01 o
   1  -5  12        1.11        0.55      0.48 o
   2  -5  12       32.90       36.70      2.22 o
   3  -5  12        0.03       -0.69      0.96 o
   4  -5  12       25.89       22.83      2.77 o
   5  -5  12       40.02       36.43      3.45 o
   6  -5  12       23.79       19.78      2.80 o
   7  -5  12        0.16       -0.88      1.50 o
   8  -5  12       18.90       20.97      3.00 o
  -9  -4  12        1.19        1.93      0.95 o
  -8  -4  12        0.62        0.41      0.88 o
  -7  -4  12       41.57       40.05      2.18 o
  -6  -4  12      270.80      272.88      6.99 o
  -5  -4  12       98.02       99.98      3.00 o
  -4  -4  12       41.84       38.97      2.48 o
  -3  -4  12      164.90      156.00      3.37 o
  -2  -4  12        2.79        3.90      1.05 o
  -1  -4  12      238.52      227.07      4.60 o
   0  -4  12        0.08        0.04      0.56 o
   1  -4  12      116.02      109.85      2.23 o
   2  -4  12        0.00       -0.45      0.60 o
   3  -4  12      305.44      315.15      5.47 o
   4  -4  12       54.45       54.83      4.01 o
   5  -4  12        7.42        9.89      2.23 o
   6  -4  12       90.20       83.91      5.12 o
   7  -4  12      130.17      132.09      6.61 o
   8  -4  12        4.76        5.00      2.09 o
  -9  -3  12        4.99        4.71      1.08 o
  -8  -3  12      121.98      134.83      3.89 o
  -7  -3  12       37.42       41.42      3.24 o
  -6  -3  12       48.41       52.62      3.38 o
  -5  -3  12      230.20      234.69      6.18 o
  -4  -3  12      281.97      275.59      6.40 o
  -3  -3  12      169.95      180.04      3.37 o
  -2  -3  12       11.43        9.03      0.76 o
  -1  -3  12       85.24       85.25      1.96 o
   0  -3  12       35.16       35.55      1.44 o
   1  -3  12      150.34      149.68      2.74 o
   2  -3  12       69.40       74.51      2.58 o
   3  -3  12       36.88       36.12      1.64 o
   4  -3  12      113.02      108.77      6.15 o
   5  -3  12        0.00       -0.65      1.36 o
   6  -3  12       23.09       27.13      3.22 o
   7  -3  12        0.75        4.04      1.95 o
   8  -3  12        2.54        2.49      1.92 o
  -9  -2  12       29.88       25.68      1.73 o
  -8  -2  12       24.45       22.19      1.63 o
  -7  -2  12       61.96       56.61      2.41 o
  -6  -2  12        4.92        5.28      1.09 o
  -5  -2  12        0.04        0.17      0.66 o
  -4  -2  12       24.03       28.99      1.56 o
  -3  -2  12        8.69        5.32      0.73 o
  -2  -2  12      298.17      289.58      3.73 o
  -1  -2  12      113.09      105.19      2.04 o
   0  -2  12      204.32      188.29      4.14 o
   1  -2  12      130.26      125.32      2.49 o
   2  -2  12       33.35       28.55      1.47 o
   3  -2  12        0.59        0.33      0.69 o
   4  -2  12        3.38        2.63      1.15 o
   5  -2  12      314.05      305.60      7.92 o
   6  -2  12        0.25        0.97      1.14 o
   7  -2  12        4.46        2.01      1.75 o
   8  -2  12        2.97        1.50      1.81 o
  -9  -1  12       62.38       71.30      2.66 o
  -8  -1  12      107.78      111.83      3.40 o
  -7  -1  12       40.02       34.52      1.92 o
  -6  -1  12       63.48       62.23      2.81 o
  -5  -1  12       78.06       73.73      4.08 o
  -4  -1  12       15.85       12.77      1.13 o
  -3  -1  12        0.66        1.30      0.50 o
  -2  -1  12       70.33       63.55      1.41 o
  -1  -1  12       40.45       36.69      1.47 o
   0  -1  12      237.05      228.18      4.24 o
   1  -1  12      306.35      305.01      5.12 o
   2  -1  12        7.61        5.62      1.13 o
   3  -1  12       29.04       27.62      1.52 o
   4  -1  12      183.36      197.46      4.71 o
   5  -1  12      305.98      289.11      7.79 o
   6  -1  12       23.22       24.49      2.35 o
   7  -1  12        0.02        0.06      1.16 o
  -9   0  12        0.65        1.36      0.79 o
  -8   0  12        1.58        1.10      1.01 o
  -7   0  12        1.94        3.64      0.87 o
  -6   0  12      108.87      100.72      3.62 o
  -5   0  12      213.15      212.05      6.19 o
  -4   0  12        0.44       -0.15      0.55 o
  -3   0  12       76.42       74.59      1.84 o
  -2   0  12      349.29      364.22      4.46 o
  -1   0  12       23.45       24.56      1.15 o
   0   0  12       40.49       43.76      1.66 o
   1   0  12       96.04       92.27      2.39 o
   2   0  12      140.78      129.38      3.67 o
   3   0  12       38.52       39.57      3.54 o
   4   0  12       93.15       96.48      3.16 o
   5   0  12       27.77       28.00      3.11 o
   6   0  12        6.04        9.29      2.02 o
   7   0  12       45.63       50.64      3.34 o
  -9   1  12       52.33       48.54      2.38 o
  -8   1  12        8.06        7.49      1.81 o
  -7   1  12       34.64       39.57      2.00 o
  -6   1  12      102.11       87.99      6.44 o
  -5   1  12      179.61      167.92      6.80 o
  -4   1  12        7.58        6.11      0.80 o
  -3   1  12      288.79      272.01      4.09 o
  -2   1  12      196.57      189.83      3.32 o
  -1   1  12        1.57        1.82      0.58 o
   0   1  12      166.44      163.17      3.45 o
   1   1  12        4.49        4.32      0.79 o
   2   1  12       10.12       11.57      1.21 o
   3   1  12       42.27       43.34      2.15 o
   4   1  12       31.25       29.08      1.90 o
   5   1  12       87.68       87.65      4.05 o
   6   1  12        8.44        7.61      2.91 o
   7   1  12       81.41       79.02      5.57 o
  -9   2  12        1.11        1.23      0.85 o
  -8   2  12       59.41       60.46      2.77 o
  -7   2  12        1.86        2.23      0.91 o
  -6   2  12       28.60       27.37      3.01 o
  -5   2  12       74.35       74.31      3.13 o
  -4   2  12       21.99       19.53      1.24 o
  -3   2  12      266.77      248.58      4.22 o
  -2   2  12      132.29      133.01      2.84 o
  -1   2  12      198.51      207.76      4.77 o
   0   2  12        6.12        4.83      0.84 o
   1   2  12      430.12      406.62      6.62 o
   2   2  12      142.43      135.19      3.30 o
   3   2  12       15.29       13.90      2.92 o
   4   2  12        0.03        0.37      0.89 o
   5   2  12       65.11       55.75      5.31 o
   6   2  12       22.24       24.39      2.59 o
  -8   3  12       87.94       91.44      3.44 o
  -7   3  12        6.94        4.20      1.37 o
  -6   3  12        6.83        5.02      1.94 o
  -5   3  12      145.16      147.54      5.69 o
  -4   3  12      193.25      196.73      3.70 o
  -3   3  12        4.49        6.30      0.81 o
  -2   3  12      147.10      168.47      3.36 o
  -1   3  12        0.42        1.19      0.62 o
   0   3  12       39.51       40.76      1.91 o
   1   3  12      421.85      398.43      7.40 o
   2   3  12       21.85       19.60      1.31 o
   3   3  12       67.70       67.60      3.35 o
   4   3  12       12.23       11.31      1.82 o
   5   3  12       46.66       49.68      2.61 o
   6   3  12       11.09       15.20      3.17 o
  -8   4  12       61.77       63.90      3.08 o
  -7   4  12        8.69        7.16      1.31 o
  -6   4  12       58.03       59.61      2.92 o
  -5   4  12        9.10        6.73      1.32 o
  -4   4  12      120.00      117.75      3.78 o
  -3   4  12        1.98        2.08      0.70 o
  -2   4  12       11.43       10.54      1.28 o
  -1   4  12      389.12      395.18      7.28 o
   0   4  12       35.27       38.92      2.14 o
   1   4  12        4.33        4.48      0.96 o
   2   4  12       15.19       15.10      2.20 o
   3   4  12        2.75        2.77      2.28 o
   4   4  12       78.79       82.11      3.92 o
   5   4  12       14.90       14.84      2.68 o
  -7   5  12       79.19       78.73      3.41 o
  -6   5  12       13.47       16.99      3.53 o
  -5   5  12       57.25       57.96      4.82 o
  -4   5  12       37.01       36.84      1.82 o
  -3   5  12      149.82      154.94      3.69 o
  -2   5  12        0.27        1.39      0.90 o
  -1   5  12        1.91        1.10      0.83 o
   0   5  12       99.42       93.93      2.99 o
   1   5  12       40.99       40.92      2.04 o
   2   5  12       25.75       22.71      1.52 o
   3   5  12        7.01        5.34      2.19 o
   4   5  12       44.68       51.97      4.21 o
   5   5  12        8.26        4.92      2.23 o
  -7   6  12       54.91       61.61      4.66 o
  -6   6  12        1.06        3.25      1.19 o
  -5   6  12       20.20       21.22      2.12 o
  -4   6  12        3.61        2.99      0.91 o
  -3   6  12        1.07        0.02      0.87 o
  -2   6  12        0.16        0.66      0.83 o
  -1   6  12      238.56      245.83      7.11 o
   0   6  12       51.96       54.02      2.33 o
   1   6  12       10.77       11.37      1.33 o
   2   6  12        9.21        9.36      1.79 o
   3   6  12        0.17        0.11      1.58 o
   4   6  12        1.70        2.15      1.92 o
  -6   7  12        0.85        1.92      1.81 o
  -5   7  12        7.98        5.14      2.15 o
  -4   7  12       49.85       49.61      2.62 o
  -3   7  12        3.86        1.97      1.07 o
  -2   7  12       35.37       41.45      2.42 o
  -1   7  12       89.98       87.78      4.07 o
   0   7  12       81.60       79.80      2.79 o
   1   7  12      213.77      231.06      5.32 o
   2   7  12        3.19        2.40      2.01 o
   3   7  12       12.54        9.24      2.32 o
  -4   8  12       22.70       25.55      3.31 o
  -3   8  12        2.33        3.17      2.06 o
  -2   8  12       23.18       24.67      3.17 o
  -1   8  12        3.80        3.05      1.98 o
   0   8  12      195.40      211.08      8.48 o
   1   8  12      280.15      295.33      7.59 o
  -3 -12  13       20.43       23.65      2.71 o
  -2 -12  13      148.28      164.40      4.81 o
  -1 -12  13       14.10       14.24      2.85 o
   0 -12  13       60.20       58.73      4.75 o
   1 -12  13        0.21        0.76      2.20 o
   2 -12  13       27.79       39.99      4.27 o
   3 -12  13        3.11        4.24      2.54 o
  -4 -11  13        5.98        3.54      1.47 o
  -3 -11  13       18.98       16.94      1.99 o
  -2 -11  13       41.35       35.61      2.21 o
  -1 -11  13      168.88      179.85      4.96 o
   0 -11  13        2.54        3.08      2.18 o
   1 -11  13      212.79      207.75      8.93 o
   2 -11  13       16.94       13.62      2.88 o
   3 -11  13        1.71        0.56      1.39 o
   4 -11  13        1.43        3.14      2.09 o
   5 -11  13        0.06        1.78      1.78 o
  -5 -10  13       31.08       26.38      5.55 o
  -4 -10  13       90.34       95.39      4.11 o
  -3 -10  13       46.91       45.27      3.42 o
  -2 -10  13       48.20       43.19      2.38 o
  -1 -10  13       12.99       10.69      2.66 o
   0 -10  13       61.13       62.68      4.49 o
   1 -10  13       52.71       55.39      4.49 o
   2 -10  13        8.72        6.10      2.43 o
   3 -10  13        0.57        0.80      1.26 o
   4 -10  13       14.94       16.08      2.83 o
   5 -10  13        3.72        3.73      1.87 o
  -6  -9  13        1.70        1.10      1.05 o
  -5  -9  13        5.21        4.46      1.18 o
  -4  -9  13        1.33        2.77      1.58 o
  -3  -9  13      143.07      156.99      4.92 o
  -2  -9  13       60.83       58.56      3.08 o
  -1  -9  13        8.07       10.07      1.32 o
   0  -9  13       40.99       46.65      2.15 o
   1  -9  13       61.02       69.66      4.63 o
   2  -9  13        1.38        0.30      2.46 o
   3  -9  13       82.05       78.42      2.96 o
   4  -9  13       10.38       14.24      2.77 o
   5  -9  13       88.91      103.29      6.05 o
   6  -9  13        0.09       -1.70      1.44 o
  -7  -8  13        0.22       -0.39      0.77 o
  -6  -8  13       36.74       35.40      3.47 o
  -5  -8  13      131.91      131.60      4.17 o
  -4  -8  13        1.55        1.55      1.06 o
  -3  -8  13       32.90       34.55      3.63 o
  -2  -8  13        7.51        6.20      1.21 o
  -1  -8  13        6.65        5.84      1.37 o
   0  -8  13      393.35      414.96      8.74 o
   1  -8  13      377.57      375.93     12.41 o
   2  -8  13      666.19      679.57     11.39 o
   3  -8  13      377.04      375.23      8.98 o
   4  -8  13       11.62       15.94      2.80 o
   5  -8  13       78.50       73.45      5.03 o
   6  -8  13      119.65      114.80      6.39 o
  -7  -7  13       35.86       36.32      2.34 o
  -6  -7  13        7.82        7.40      1.09 o
  -5  -7  13      341.19      330.21      8.27 o
  -4  -7  13      151.05      152.29     12.73 o
  -3  -7  13        1.46        0.56      1.61 o
  -2  -7  13        2.09        1.21      2.36 o
  -1  -7  13       33.96       34.21      1.98 o
   0  -7  13        0.79        1.45      0.77 o
   1  -7  13       10.59        9.99      1.28 o
   2  -7  13      276.06      288.55      8.11 o
   3  -7  13       40.92       44.32      2.65 o
   4  -7  13       22.14       18.31      2.83 o
   5  -7  13        5.61        7.43      2.20 o
   6  -7  13       41.34       39.06      3.84 o
   7  -7  13       11.42       12.24      2.63 o
  -8  -6  13       43.11       38.49      2.60 o
  -7  -6  13        0.14       -0.53      1.04 o
  -6  -6  13       11.70        8.69      1.21 o
  -5  -6  13       82.81       79.28      2.85 o
  -4  -6  13      169.24      170.97      5.23 o
  -3  -6  13       11.33       14.29      1.15 o
  -2  -6  13        9.36        7.23      1.19 o
  -1  -6  13        1.74        2.65      0.91 o
   0  -6  13        2.96        3.12      0.77 o
   1  -6  13       30.97       34.00      2.30 o
   2  -6  13        3.09        2.52      1.00 o
   3  -6  13       23.80       25.94      5.54 o
   4  -6  13       64.28       74.10      4.97 o
   5  -6  13       50.41       42.84      3.93 o
   6  -6  13       34.36       31.65      3.56 o
   7  -6  13        0.05        1.41      1.87 o
  -8  -5  13        7.14        6.89      1.27 o
  -7  -5  13       36.44       35.46      2.22 o
  -6  -5  13       84.00       83.60      3.68 o
  -5  -5  13      123.15      119.68      3.49 o
  -4  -5  13       24.43       24.03      1.64 o
  -3  -5  13       45.62       42.04      1.76 o
  -2  -5  13       21.56       19.75      1.74 o
  -1  -5  13        0.63        0.61      0.81 o
   0  -5  13        0.67        2.12      0.67 o
   1  -5  13       66.35       63.41      2.00 o
   2  -5  13        5.47        5.39      1.11 o
   3  -5  13       64.69       71.76      3.31 o
   4  -5  13        0.02        3.33      1.78 o
   5  -5  13       18.62       19.08      2.88 o
   6  -5  13        2.04        0.40      1.72 o
   7  -5  13      151.47      151.37      7.35 o
  -8  -4  13       45.13       42.91      3.67 o
  -7  -4  13      189.16      192.38      4.99 o
  -6  -4  13        0.98        2.42      1.03 o
  -5  -4  13      167.36      165.15      4.15 o
  -4  -4  13      420.18      418.43      7.66 o
  -3  -4  13       52.19       53.75      2.17 o
  -2  -4  13      139.47      149.65      3.55 o
  -1  -4  13      445.92      433.28      7.64 o
   0  -4  13        0.03        0.27      0.59 o
   1  -4  13        5.98        5.61      0.98 o
   2  -4  13       68.80       74.80      2.95 o
   3  -4  13       27.90       29.28      3.48 o
   4  -4  13      197.50      207.61      8.56 o
   5  -4  13       49.36       45.39      4.01 o
   6  -4  13      204.86      221.99      9.21 o
   7  -4  13       40.34       35.58      3.87 o
  -8  -3  13        9.85        7.38      1.69 o
  -7  -3  13        7.82        9.29      1.47 o
  -6  -3  13      301.93      313.14      7.77 o
  -5  -3  13       46.04       48.83      2.11 o
  -4  -3  13      333.56      333.04      6.44 o
  -3  -3  13      500.78      474.99      8.48 o
  -2  -3  13        7.63        9.48      0.91 o
  -1  -3  13       28.27       34.88      1.34 o
   0  -3  13      314.11      302.72      5.15 o
   1  -3  13       20.71       21.98      1.17 o
   2  -3  13      182.15      188.33      3.98 o
   3  -3  13        3.50        3.14      0.97 o
   4  -3  13        1.34        1.70      1.14 o
   5  -3  13      349.59      355.55     12.38 o
   6  -3  13       62.78       64.69      4.75 o
   7  -3  13       39.25       34.59      3.79 o
  -8  -2  13       44.75       41.61      2.19 o
  -7  -2  13       23.01       22.35      2.87 o
  -6  -2  13       35.19       35.06      2.37 o
  -5  -2  13      335.12      334.95      8.05 o
  -4  -2  13        8.20        9.88      1.23 o
  -3  -2  13       37.78       40.52      2.25 o
  -2  -2  13       25.35       19.96      1.06 o
  -1  -2  13        3.96        3.66      0.83 o
   0  -2  13      135.92      130.92      2.95 o
   1  -2  13       14.24       12.47      1.00 o
   2  -2  13       43.70       44.94      1.86 o
   3  -2  13        0.63        1.27      0.88 o
   4  -2  13        0.32        1.09      0.93 o
   5  -2  13       63.98       58.39      3.73 o
   6  -2  13       37.45       36.12      3.79 o
   7  -2  13       11.00       15.09      2.91 o
  -9  -1  13        9.66       15.74      1.50 o
  -8  -1  13       46.45       45.40      3.83 o
  -7  -1  13       75.12       73.78      2.83 o
  -6  -1  13       63.35       66.42      3.05 o
  -5  -1  13       37.18       37.66      5.47 o
  -4  -1  13       44.05       42.55      1.94 o
  -3  -1  13      113.91      105.39      2.68 o
  -2  -1  13        4.28        5.22      0.72 o
  -1  -1  13       47.97       49.84      1.79 o
   0  -1  13        4.65        4.96      0.81 o
   1  -1  13      249.11      246.50      5.17 o
   2  -1  13        3.02        2.41      1.01 o
   3  -1  13       74.31       71.79      2.71 o
   4  -1  13      269.26      280.93      7.34 o
   5  -1  13        0.26       -1.45      1.08 o
   6  -1  13        1.48        0.62      1.47 o
   7  -1  13       39.26       40.05      4.15 o
  -8   0  13       84.46       86.18      3.03 o
  -7   0  13      105.95      109.11      3.42 o
  -6   0  13       18.24       16.64      3.42 o
  -5   0  13        0.69        2.08      0.89 o
  -4   0  13       28.57       28.33      1.64 o
  -3   0  13       95.56       89.35      2.28 o
  -2   0  13        0.88        0.35      0.53 o
  -1   0  13       19.95       19.02      1.73 o
   0   0  13      304.31      296.92      5.23 o
   1   0  13      408.32      395.60      6.46 o
   2   0  13       52.28       51.10      4.41 o
   3   0  13       37.37       35.42      2.03 o
   4   0  13        2.42        2.27      1.01 o
   5   0  13      118.80      126.60      5.05 o
   6   0  13       52.17       55.97      3.51 o
   7   0  13       83.90       83.79      5.88 o
  -8   1  13       38.14       35.51      2.01 o
  -7   1  13      218.60      228.59      5.29 o
  -6   1  13      145.00      145.32      4.69 o
  -5   1  13       31.75       29.13      2.17 o
  -4   1  13       36.83       38.32      1.93 o
  -3   1  13       20.53       16.57      1.13 o
  -2   1  13     1178.86     1154.31     13.73 o
  -1   1  13      202.49      196.06      3.97 o
   0   1  13      113.08      114.82      2.87 o
   1   1  13      262.90      251.36      5.22 o
   2   1  13      183.52      171.08      7.38 o
   3   1  13        5.10        2.27      2.06 o
   4   1  13       10.27        8.37      1.32 o
   5   1  13        4.89        4.26      1.27 o
   6   1  13        9.71        8.65      2.57 o
  -8   2  13      152.78      161.81     11.73 o
  -7   2  13       30.48       31.97      2.22 o
  -6   2  13        6.93        7.02      1.94 o
  -5   2  13        9.27        7.93      1.58 o
  -4   2  13      146.52      148.80      3.74 o
  -3   2  13        0.11        0.75      0.58 o
  -2   2  13        0.29        0.26      0.63 o
  -1   2  13       24.88       26.50      1.84 o
   0   2  13      251.46      243.96      7.12 o
   1   2  13       18.42       15.18      2.23 o
   2   2  13       11.10       13.58      2.50 o
   3   2  13       20.04       18.20      2.97 o
   4   2  13        0.98        0.32      1.27 o
   5   2  13       41.73       43.34      2.51 o
   6   2  13        2.93        2.23      2.03 o
  -8   3  13       15.80       16.72      1.77 o
  -7   3  13        5.95        4.63      1.19 o
  -6   3  13       21.77       18.12      5.58 o
  -5   3  13        2.89        5.01      1.20 o
  -4   3  13        1.12        0.90      0.75 o
  -3   3  13      339.03      336.83      6.00 o
  -2   3  13        1.31        0.08      0.74 o
  -1   3  13      131.85      137.28      3.56 o
   0   3  13       23.50       21.61      1.55 o
   1   3  13       80.25       70.44      2.53 o
   2   3  13       56.38       59.88      3.22 o
   3   3  13      226.86      210.55      6.49 o
   4   3  13       38.12       35.94      3.29 o
   5   3  13       10.23       10.37      2.52 o
  -7   4  13        7.86        6.97      1.39 o
  -6   4  13       45.54       46.59      4.30 o
  -5   4  13       26.31       23.24      2.12 o
  -4   4  13       55.00       50.97      2.11 o
  -3   4  13       50.55       50.53      2.10 o
  -2   4  13      102.24      109.41      3.67 o
  -1   4  13      122.19      127.67      3.43 o
   0   4  13       12.35       14.57      1.93 o
   1   4  13        3.53        2.89      0.97 o
   2   4  13       16.50       14.48      1.96 o
   3   4  13       23.01       21.34      2.68 o
   4   4  13       65.51       74.38      5.06 o
   5   4  13       41.04       37.67      3.93 o
  -7   5  13       26.70       25.38      2.20 o
  -6   5  13      367.30      375.88      9.16 o
  -5   5  13      246.62      282.67      7.61 o
  -4   5  13        0.05        0.65      0.72 o
  -3   5  13       59.04       59.64      3.24 o
  -2   5  13       23.76       28.95      2.04 o
  -1   5  13      133.96      125.62      4.78 o
   0   5  13      159.88      159.51      4.12 o
   1   5  13       24.49       28.25      1.81 o
   2   5  13       41.21       43.59      2.96 o
   3   5  13        0.49        1.92      1.81 o
   4   5  13       16.51       20.40      3.11 o
  -6   6  13      165.57      175.98      5.79 o
  -5   6  13        3.51        5.96      1.45 o
  -4   6  13       42.65       39.71      2.03 o
  -3   6  13       18.69       17.47      1.77 o
  -2   6  13      153.67      154.89      4.54 o
  -1   6  13       59.21       63.70      3.48 o
   0   6  13       11.61       11.87      1.36 o
   1   6  13      386.92      397.22      8.87 o
   2   6  13      259.34      270.43     10.06 o
   3   6  13       32.57       24.02      3.17 o
  -5   7  13        8.55       12.21      2.94 o
  -4   7  13        1.37        0.45      1.17 o
  -3   7  13        0.52        0.22      1.43 o
  -2   7  13       18.67       17.38      2.85 o
  -1   7  13       16.15       13.71      2.60 o
   0   7  13        7.65        4.66      2.03 o
   1   7  13        1.67        0.64      1.16 o
  -1 -12  14        0.25        2.57      2.18 o
   0 -12  14        0.71        1.19      2.09 o
   1 -12  14        0.42        0.40      2.18 o
   2 -12  14        5.15        1.27      2.40 o
  -3 -11  14      116.96      117.54      5.71 o
  -2 -11  14       47.15       50.26      2.57 o
  -1 -11  14        0.23       -0.25      0.95 o
   0 -11  14        3.20        5.60      2.35 o
   1 -11  14       14.76       10.80      2.88 o
   2 -11  14       77.72       84.10      5.79 o
   3 -11  14        0.69        2.54      2.40 o
   4 -11  14        0.40        2.18      1.98 o
  -4 -10  14      250.28      245.93      7.24 o
  -3 -10  14      192.05      208.74      8.03 o
  -2 -10  14       31.73       36.94      2.26 o
  -1 -10  14        2.94        3.05      1.09 o
   0 -10  14        7.95       10.85      2.57 o
   1 -10  14      160.45      169.11      7.86 o
   2 -10  14       25.31       19.27      3.17 o
   3 -10  14       71.66       77.94      5.92 o
   4 -10  14        1.16        2.49      1.87 o
   5 -10  14       15.86       11.50      2.77 o
  -5  -9  14        2.95        1.05      1.09 o
  -4  -9  14        1.30       -0.51      1.36 o
  -3  -9  14      102.36      106.35      5.34 o
  -2  -9  14      160.66      172.18      4.90 o
  -1  -9  14       10.09        8.19      1.32 o
   0  -9  14       22.65       14.44      2.68 o
   1  -9  14        3.79        3.84      2.15 o
   2  -9  14      245.10      228.86      9.30 o
   3  -9  14        1.03        1.72      1.12 o
   4  -9  14        0.83        1.58      1.81 o
   5  -9  14        0.51       -2.85      1.53 o
  -6  -8  14       11.00       10.36      1.53 o
  -5  -8  14        6.69        6.35      1.89 o
  -4  -8  14       23.01       22.38      2.74 o
  -3  -8  14       24.97       27.13      2.77 o
  -2  -8  14        0.09        0.70      0.95 o
  -1  -8  14       27.58       29.28      2.39 o
   0  -8  14      109.95      120.95      3.65 o
   1  -8  14       36.29       40.07      3.65 o
   2  -8  14       15.31       13.43      2.67 o
   3  -8  14      100.56       96.86      4.37 o
   4  -8  14      121.96      127.29      6.90 o
   5  -8  14        5.02        6.22      2.43 o
   6  -8  14       39.00       43.49      4.24 o
  -7  -7  14        0.08       -0.53      0.89 o
  -6  -7  14       43.67       46.11      2.18 o
  -5  -7  14        2.35        3.55      1.30 o
  -4  -7  14       16.68       21.87      2.05 o
  -3  -7  14        1.96        1.27      1.30 o
  -2  -7  14       16.22       15.12      1.51 o
  -1  -7  14        1.49        1.38      0.94 o
   0  -7  14       19.37       24.27      1.67 o
   1  -7  14        9.92       11.70      1.67 o
   2  -7  14       69.09       65.99      4.75 o
   3  -7  14        3.17        3.41      1.39 o
   4  -7  14        6.35        8.03      2.40 o
   5  -7  14       28.47       29.11      3.65 o
   6  -7  14       43.26       45.08      4.32 o
  -7  -6  14       14.29       13.95      1.70 o
  -6  -6  14        0.09       -0.21      0.75 o
  -5  -6  14      100.29      100.68      3.98 o
  -4  -6  14      106.10       93.57      3.77 o
  -3  -6  14       41.14       39.74      3.19 o
  -2  -6  14       37.61       33.93      4.10 o
  -1  -6  14      180.24      183.81      6.99 o
   0  -6  14        9.59        6.64      1.08 o
   1  -6  14        7.93        6.73      1.17 o
   2  -6  14       91.70       93.58      4.47 o
   3  -6  14        0.74        2.16      1.53 o
   4  -6  14        0.52        4.24      2.06 o
   5  -6  14       18.09       22.67      3.28 o
   6  -6  14       61.80       58.08      4.78 o
  -7  -5  14       73.93       73.08      3.08 o
  -6  -5  14        5.37        3.65      1.87 o
  -5  -5  14      182.43      185.67      5.49 o
  -4  -5  14      175.64      162.69      9.31 o
  -3  -5  14       20.33       18.02      2.46 o
  -2  -5  14       53.04       52.14      2.41 o
  -1  -5  14       19.16       16.80      1.53 o
   0  -5  14       92.05       94.61      2.87 o
   1  -5  14       17.55       17.10      1.15 o
   2  -5  14      127.95      121.99      5.43 o
   3  -5  14      106.63      115.97      4.25 o
   4  -5  14       26.31       36.82      3.73 o
   5  -5  14        9.46        5.99      2.32 o
   6  -5  14       35.57       41.97      4.15 o
  -8  -4  14       22.79       19.28      1.82 o
  -7  -4  14       13.52       17.31      1.73 o
  -6  -4  14       19.62       27.19      2.47 o
  -5  -4  14        8.20        7.71      1.95 o
  -4  -4  14       14.95       14.20      2.51 o
  -3  -4  14      134.56      135.29      9.09 o
  -2  -4  14       80.41       78.78      2.93 o
  -1  -4  14       66.25       65.06      2.69 o
   0  -4  14      181.16      185.97      3.75 o
   1  -4  14       20.27       20.48      1.40 o
   2  -4  14       65.00       65.64      2.60 o
   3  -4  14        2.88        2.54      2.54 o
   4  -4  14       64.24       63.06      3.24 o
   5  -4  14        6.72        8.45      2.52 o
   6  -4  14       22.93       12.46      2.80 o
  -8  -3  14       17.56       20.05      1.76 o
  -7  -3  14       14.00       12.20      1.53 o
  -6  -3  14        0.67        1.92      1.01 o
  -5  -3  14        0.06        0.00      0.71 o
  -4  -3  14      212.91      211.46      4.88 o
  -3  -3  14       31.92       29.98      3.31 o
  -2  -3  14      135.10      127.84      3.80 o
  -1  -3  14       15.59       16.52      1.17 o
   0  -3  14      169.74      167.30      3.53 o
   1  -3  14      289.83      293.92      5.07 o
   2  -3  14        0.36        1.38      1.08 o
   3  -3  14        4.39        3.46      1.06 o
   4  -3  14       61.70       74.98      4.72 o
   5  -3  14       15.09       11.95      2.66 o
   6  -3  14       17.73       20.04      3.19 o
  -8  -2  14        1.72        0.62      0.97 o
  -7  -2  14       15.50       14.50      1.54 o
  -6  -2  14       28.87       29.20      2.76 o
  -5  -2  14       86.61       87.65      2.96 o
  -4  -2  14       34.78       38.75      3.09 o
  -3  -2  14       24.00       23.02      1.92 o
  -2  -2  14       49.61       48.29      1.96 o
  -1  -2  14       55.36       57.29      1.73 o
   0  -2  14        2.92        4.10      1.00 o
   1  -2  14       39.85       38.85      2.16 o
   2  -2  14      135.43      132.79      4.61 o
   3  -2  14      136.91      135.07      4.54 o
   4  -2  14      143.92      144.61      4.14 o
   5  -2  14      213.03      218.57      6.88 o
   6  -2  14       44.72       44.74      4.35 o
  -8  -1  14      137.59      141.14      4.17 o
  -7  -1  14       28.18       26.73      2.20 o
  -6  -1  14       14.06       14.70      1.80 o
  -5  -1  14       40.55       39.49      2.23 o
  -4  -1  14       81.79       75.85      2.70 o
  -3  -1  14      173.29      173.78      7.70 o
  -2  -1  14      232.83      241.96      4.05 o
  -1  -1  14      381.84      383.96      5.60 o
   0  -1  14        3.90        3.43      1.10 o
   1  -1  14        4.53        3.65      0.87 o
   2  -1  14       10.67       10.74      2.42 o
   3  -1  14       41.38       38.93      2.21 o
   4  -1  14      251.52      246.83      5.82 o
   5  -1  14        0.02        2.10      1.34 o
   6  -1  14       14.87       15.22      2.23 o
  -8   0  14        0.38       -0.03      0.80 o
  -7   0  14       10.33       11.41      1.64 o
  -6   0  14       71.48       74.45      3.40 o
  -5   0  14        0.01        0.27      0.90 o
  -4   0  14       24.75       20.15      1.56 o
  -3   0  14       12.08       13.44      1.08 o
  -2   0  14       82.00       77.59      2.03 o
  -1   0  14       76.77       78.28      2.36 o
   0   0  14      183.74      180.25      5.59 o
   1   0  14      162.34      165.01      4.43 o
   2   0  14      136.07      140.56      4.88 o
   3   0  14        0.77        1.82      1.25 o
   4   0  14      110.18      109.03      3.69 o
   5   0  14      220.84      216.77      5.57 o
   6   0  14        1.67        2.06      2.03 o
  -8   1  14        0.04        1.26      1.00 o
  -7   1  14       33.59       32.26      2.35 o
  -6   1  14      194.63      204.69      7.12 o
  -5   1  14      135.68      146.53     12.93 o
  -4   1  14       18.23       20.40      1.93 o
  -3   1  14       29.62       32.47      1.79 o
  -2   1  14       43.24       47.40      2.25 o
  -1   1  14        5.23        4.44      1.00 o
   0   1  14      420.03      409.60      7.88 o
   1   1  14      295.23      283.07      7.27 o
   2   1  14       86.07       80.62      5.61 o
   3   1  14       11.09        8.75      2.13 o
   4   1  14        5.52        6.98      1.64 o
   5   1  14        0.22       -0.13      1.08 o
  -7   2  14        1.46        2.23      1.07 o
  -6   2  14       21.65       23.88      2.13 o
  -5   2  14      235.49      249.28      6.91 o
  -4   2  14        1.94        1.80      0.84 o
  -3   2  14        7.81        9.06      1.31 o
  -2   2  14       24.25       23.73      1.78 o
  -1   2  14        3.13        2.14      1.03 o
   0   2  14       43.56       40.07      2.02 o
   1   2  14        9.15        9.20      1.19 o
   2   2  14       17.53       17.23      2.05 o
   3   2  14        0.01        2.77      1.40 o
   4   2  14        3.10        2.95      2.01 o
   5   2  14        0.12        0.00      1.72 o
  -7   3  14       49.90       54.18      2.96 o
  -6   3  14        0.87        0.71      0.95 o
  -5   3  14       41.31       43.65      4.44 o
  -4   3  14      305.56      321.17      6.68 o
  -3   3  14       55.53       59.00      2.67 o
  -2   3  14       85.95       86.24      3.16 o
  -1   3  14        0.01       -0.09      0.80 o
   0   3  14       37.09       33.74      1.91 o
   1   3  14       61.19       62.30      3.77 o
   2   3  14        0.73        0.95      1.30 o
   3   3  14      100.41       95.41      5.04 o
   4   3  14        7.23       11.25      2.49 o
  -6   4  14        8.95       10.51      2.67 o
  -5   4  14      100.83      111.71      6.88 o
  -4   4  14       15.30       17.17      1.47 o
  -3   4  14       24.56       25.78      2.00 o
  -2   4  14      369.30      385.74      9.83 o
  -1   4  14      491.99      517.02     13.88 o
   0   4  14      165.89      162.22      4.40 o
   1   4  14       11.25       12.73      1.39 o
   2   4  14       16.25       17.24      2.18 o
   3   4  14       10.64        7.32      2.35 o
   4   4  14       22.98       16.31      2.85 o
  -6   5  14        0.27       -0.27      0.96 o
  -5   5  14      205.01      224.90      6.81 o
  -4   5  14      369.21      394.36      8.23 o
  -3   5  14        3.28        4.56      1.20 o
  -2   5  14       19.70       21.59      2.85 o
  -1   5  14        0.30        0.30      1.23 o
   0   5  14      138.44      138.41      4.27 o
   1   5  14       33.09       32.40      3.52 o
   2   5  14       15.80       13.03      2.57 o
   3   5  14       42.09       41.60      3.90 o
  -4   6  14       11.99       11.04      1.86 o
  -3   6  14      109.60      112.75      4.58 o
  -2   6  14       26.81       28.85      3.33 o
  -1   6  14       45.23       43.97      3.79 o
   0   6  14        1.26        1.75      1.64 o
   1   6  14       17.50       21.66      1.91 o
  -2 -11  15       15.67       12.92      1.85 o
  -1 -11  15       22.47       18.40      3.00 o
   0 -11  15       13.09       13.20      2.91 o
   1 -11  15        1.34        1.30      2.23 o
   2 -11  15        9.99        8.51      2.91 o
  -4 -10  15        2.77        1.81      1.64 o
  -3 -10  15        7.44        4.97      1.75 o
  -2 -10  15       50.52       53.71      2.68 o
  -1 -10  15      159.30      177.07      4.93 o
   0 -10  15        0.05        1.70      2.09 o
   1 -10  15       85.62       84.13      5.57 o
   2 -10  15      129.16      120.67      6.75 o
   3 -10  15       72.79       71.33      5.37 o
   4 -10  15       11.62        9.89      2.80 o
  -5  -9  15        0.38       -1.16      1.38 o
  -4  -9  15        0.70       -1.64      1.27 o
  -3  -9  15       58.68       57.96      3.96 o
  -2  -9  15       36.10       35.16      2.20 o
  -1  -9  15       69.27       75.41      4.35 o
   0  -9  15       85.84       83.40      5.26 o
   1  -9  15       12.61       11.16      2.71 o
   2  -9  15        0.19       -0.57      1.78 o
   3  -9  15       31.76       31.45      2.64 o
   4  -9  15       11.98        7.46      2.63 o
  -5  -8  15      107.51      109.32      4.68 o
  -4  -8  15      250.40      252.77      9.58 o
  -3  -8  15        4.46        4.49      1.70 o
  -2  -8  15       62.09       65.63      2.87 o
  -1  -8  15        7.76        8.58      1.32 o
   0  -8  15      100.94      117.20      6.10 o
   1  -8  15       19.60       20.21      2.97 o
   2  -8  15       11.65       13.20      2.29 o
   3  -8  15       28.21       28.29      2.52 o
   4  -8  15       17.06       21.85      3.42 o
   5  -8  15       64.01       69.30      5.34 o
  -6  -7  15        5.78        6.19      1.39 o
  -5  -7  15        5.13        7.04      1.85 o
  -4  -7  15      223.94      244.40      9.33 o
  -3  -7  15       72.19       73.56      4.41 o
  -2  -7  15        9.22        8.04      1.37 o
  -1  -7  15        0.01        0.02      0.96 o
   0  -7  15       22.05       20.20      1.72 o
   1  -7  15       63.47       65.13      3.76 o
   2  -7  15       15.45       14.47      2.71 o
   3  -7  15       11.94       10.88      2.60 o
   4  -7  15       31.70       40.89      4.24 o
   5  -7  15        5.79        7.29      2.57 o
  -6  -6  15       18.29       18.31      1.70 o
  -5  -6  15      106.48      101.53      4.19 o
  -4  -6  15        0.25        1.24      1.05 o
  -3  -6  15        5.73        6.33      1.75 o
  -2  -6  15       13.33       14.23      1.53 o
  -1  -6  15       90.59       85.90      3.72 o
   0  -6  15       12.77       15.18      1.44 o
   1  -6  15        2.39        0.40      1.20 o
   2  -6  15       42.39       37.11      3.53 o
   3  -6  15       49.34       61.38      3.25 o
   4  -6  15       45.09       35.05      2.71 o
   5  -6  15       28.18       29.00      3.82 o
   6  -6  15       52.52       55.25      4.89 o
  -7  -5  15       81.31       95.17      3.63 o
  -6  -5  15       51.63       51.50      3.71 o
  -5  -5  15       51.15       55.20      2.99 o
  -4  -5  15      130.05      129.29      4.59 o
  -3  -5  15      141.36      136.61      6.13 o
  -2  -5  15        8.70        7.96      2.13 o
  -1  -5  15       34.15       33.64      2.03 o
   0  -5  15       59.69       57.68      2.16 o
   1  -5  15       53.03       49.23      3.79 o
   2  -5  15       18.15       18.96      2.77 o
   3  -5  15        2.73        3.75      1.46 o
   4  -5  15       65.04       70.60      3.58 o
   5  -5  15        1.89        2.66      2.12 o
   6  -5  15        0.42        0.42      1.89 o
  -7  -4  15       44.85       48.84      3.17 o
  -6  -4  15       18.69       19.62      1.71 o
  -5  -4  15       14.62       14.92      2.36 o
  -4  -4  15      112.50      118.12      4.31 o
  -3  -4  15        0.16       -0.21      0.85 o
  -2  -4  15      116.59      119.45      3.78 o
  -1  -4  15       30.41       27.53      3.11 o
   0  -4  15        2.41        1.96      0.71 o
   1  -4  15        0.56        0.47      1.09 o
   2  -4  15        7.77        4.97      2.03 o
   3  -4  15       12.72       15.34      1.96 o
   4  -4  15        0.33        2.09      1.38 o
   5  -4  15       23.67       22.75      3.42 o
   6  -4  15      150.77      158.54      8.20 o
  -7  -3  15        4.64        6.14      1.27 o
  -6  -3  15       65.87       70.80      3.54 o
  -5  -3  15       27.12       31.87      1.99 o
  -4  -3  15        0.24        0.61      0.89 o
  -3  -3  15        0.05       -0.85      0.79 o
  -2  -3  15       49.72       48.16      7.57 o
  -1  -3  15       14.90       16.54      1.23 o
   0  -3  15       17.16       15.74      1.34 o
   1  -3  15       56.53       58.58      2.11 o
   2  -3  15        5.87        8.38      1.57 o
   3  -3  15       10.19        7.69      1.66 o
   4  -3  15       18.67       14.74      2.01 o
   5  -3  15      210.56      207.61      9.47 o
   6  -3  15       62.01       65.37      5.20 o
  -7  -2  15        3.15        3.70      1.28 o
  -6  -2  15        0.69        0.74      0.93 o
  -5  -2  15      296.57      287.34      6.17 o
  -4  -2  15        2.88        2.54      0.94 o
  -3  -2  15        1.43        0.82      0.93 o
  -2  -2  15      112.00      110.66      3.13 o
  -1  -2  15      100.27       98.48      2.37 o
   0  -2  15       53.56       53.49      2.21 o
   1  -2  15       36.72       34.36      1.82 o
   2  -2  15       66.07       64.07      3.33 o
   3  -2  15        1.79        4.85      1.58 o
   4  -2  15        5.75        4.89      1.28 o
   5  -2  15       33.98       19.53      3.39 o
   6  -2  15        1.75        3.39      2.23 o
  -7  -1  15       79.75       87.20      4.06 o
  -6  -1  15       67.95       70.71      4.75 o
  -5  -1  15       77.39       74.27      2.83 o
  -4  -1  15       30.02       28.91      1.86 o
  -3  -1  15      299.84      286.65      9.47 o
  -2  -1  15        2.18        4.07      0.83 o
  -1  -1  15       25.52       24.41      1.36 o
   0  -1  15       49.97       48.72      2.14 o
   1  -1  15       31.03       28.76      1.85 o
   2  -1  15        1.75        1.79      1.34 o
   3  -1  15       58.50       55.72      3.21 o
   4  -1  15       24.30       24.46      2.01 o
   5  -1  15        3.18        2.95      1.25 o
  -7   0  15       13.81       15.89      2.36 o
  -6   0  15       15.97       19.29      3.14 o
  -5   0  15       76.73       75.88      2.88 o
  -4   0  15       11.32       14.61      1.47 o
  -3   0  15      153.03      141.87      4.77 o
  -2   0  15       43.92       46.60      3.39 o
  -1   0  15       11.69       10.11      1.10 o
   0   0  15       39.18       44.06      2.11 o
   1   0  15       55.99       53.31      2.19 o
   2   0  15      249.29      241.16      7.05 o
   3   0  15       15.63       15.09      2.02 o
   4   0  15        0.27        1.29      1.44 o
   5   0  15        1.19       -0.15      1.31 o
  -7   1  15       71.65       68.35      6.36 o
  -6   1  15       16.26       17.84      5.09 o
  -5   1  15        1.31        0.14      0.83 o
  -4   1  15      196.49      204.96      6.18 o
  -3   1  15        0.71        1.34      0.88 o
  -2   1  15       33.77       40.01      2.67 o
  -1   1  15       40.99       44.03      2.20 o
   0   1  15        1.50        2.14      0.95 o
   1   1  15       81.60       80.96      2.74 o
   2   1  15       12.16       12.77      1.95 o
   3   1  15       70.64       70.49      3.74 o
   4   1  15        6.22        7.66      2.43 o
   5   1  15      105.54       98.60      6.02 o
  -7   2  15        0.43        0.26      1.04 o
  -6   2  15       16.07       15.81      5.79 o
  -5   2  15        0.67        2.10      0.94 o
  -4   2  15       47.78       46.75      2.49 o
  -3   2  15        6.98        7.36      1.30 o
  -2   2  15        0.49       -0.59      1.10 o
  -1   2  15       50.23       50.34      2.23 o
   0   2  15       64.54       66.59      2.59 o
   1   2  15        3.91        2.68      1.05 o
   2   2  15       15.40       20.38      4.52 o
   3   2  15        0.07       -1.44      1.67 o
   4   2  15       13.64       12.01      2.68 o
  -6   3  15       47.27       51.43      3.06 o
  -5   3  15       10.23       11.64      1.50 o
  -4   3  15        0.24       -0.81      1.24 o
  -3   3  15      110.81      110.08      3.76 o
  -2   3  15       15.23       17.47      2.13 o
  -1   3  15        3.86        2.22      1.31 o
   0   3  15        3.68        4.60      1.15 o
   1   3  15        5.08        4.08      1.07 o
   2   3  15       27.96       26.42      3.17 o
   3   3  15        6.01        4.01      2.06 o
  -5   4  15        2.57        4.00      1.11 o
  -4   4  15       12.08       10.88      2.18 o
  -3   4  15        0.99        1.60      1.14 o
  -2   4  15        2.09        1.49      3.15 o
  -1   4  15       53.81       58.41      3.40 o
   0   4  15      195.82      195.54      5.40 o
   1   4  15        0.02        0.04      1.10 o
   2   4  15        5.96        8.53      2.32 o
  -4   5  15       85.21       85.71      4.01 o
  -3   5  15       18.17       17.39      2.14 o
  -2   5  15       29.39       40.72      3.79 o
  -1   5  15       41.73       40.10      3.65 o
   0   5  15       85.82       95.72      9.33 o
   1   5  15        3.76        6.38      1.37 o
  -2 -10  16        0.04        0.83      1.06 o
  -1 -10  16       19.28       19.25      3.02 o
   0 -10  16       78.85       84.53      5.54 o
   1 -10  16        3.91        5.45      2.49 o
   2 -10  16      386.03      372.68     13.45 o
  -4  -9  16       33.54       28.66      3.11 o
  -3  -9  16      116.23      131.24      6.25 o
  -2  -9  16       24.84       27.04      2.02 o
  -1  -9  16       15.01       13.38      1.75 o
   0  -9  16       16.88       16.28      3.00 o
   1  -9  16       15.18       13.42      2.85 o
   2  -9  16       47.82       44.91      4.21 o
   3  -9  16       67.95       66.98      3.75 o
  -5  -8  16        4.85        2.55      1.34 o
  -4  -8  16      173.78      181.80      7.88 o
  -3  -8  16       31.35       35.33      3.17 o
  -2  -8  16        1.94        1.68      1.08 o
  -1  -8  16        0.84        0.96      1.03 o
   0  -8  16        0.00        1.98      2.03 o
   1  -8  16       14.91       10.32      2.63 o
   2  -8  16       29.45       30.52      4.80 o
   3  -8  16       29.75       34.76      3.82 o
   4  -8  16       17.34       19.17      2.41 o
  -5  -7  16       77.25       77.08      5.75 o
  -4  -7  16        4.76        3.73      1.84 o
  -3  -7  16      102.83       98.97      5.26 o
  -2  -7  16       32.34       35.46      2.22 o
  -1  -7  16        2.77        1.84      1.08 o
   0  -7  16        5.28        5.13      2.93 o
   1  -7  16        8.71        6.36      2.32 o
   2  -7  16        0.81        0.69      2.12 o
   3  -7  16        1.27       -0.76      1.78 o
   4  -7  16        3.93        2.42      1.54 o
  -6  -6  16       28.42       26.91      2.45 o
  -5  -6  16      114.22      116.07      8.14 o
  -4  -6  16       47.53       34.90      3.42 o
  -3  -6  16      153.75      150.32      6.70 o
  -2  -6  16        0.02       -1.19      1.10 o
  -1  -6  16      374.81      391.52      8.74 o
   0  -6  16        5.87        3.18      1.07 o
   1  -6  16        2.24        1.42      1.29 o
   2  -6  16        0.88       -1.22      1.70 o
   3  -6  16       60.18       56.13      4.47 o
   4  -6  16       38.84       36.57      2.87 o
   5  -6  16       72.87       76.93      5.82 o
  -6  -5  16       53.86       53.82      3.13 o
  -5  -5  16       95.72      103.97      5.24 o
  -4  -5  16      351.24      347.67     12.27 o
  -3  -5  16      148.74      137.97      6.42 o
  -2  -5  16       52.53       51.82      2.56 o
  -1  -5  16       62.05       67.33      3.84 o
   0  -5  16      422.19      435.67      9.30 o
   1  -5  16        3.09        6.53      2.15 o
   2  -5  16       58.35       61.38      4.58 o
   3  -5  16       52.09       54.60      4.44 o
   4  -5  16       11.49       15.51      2.16 o
   5  -5  16       57.04       54.32      5.00 o
  -6  -4  16        2.67        2.19      1.03 o
  -5  -4  16       21.03       19.15      2.08 o
  -4  -4  16      107.83      113.56      4.39 o
  -3  -4  16      102.22       96.57      5.20 o
  -2  -4  16       43.07       43.79      3.63 o
  -1  -4  16      124.53      134.27      4.19 o
   0  -4  16       39.95       37.18      1.65 o
   1  -4  16      116.42      114.80      5.96 o
   2  -4  16       55.15       53.44      4.27 o
   3  -4  16        0.28        1.30      1.87 o
   4  -4  16        0.70        0.47      1.40 o
   5  -4  16       64.38       54.26      5.03 o
  -6  -3  16       11.29       11.32      1.69 o
  -5  -3  16        0.77        1.72      1.09 o
  -4  -3  16       44.76       45.20      2.81 o
  -3  -3  16        9.31        8.34      2.01 o
  -2  -3  16       18.58       18.48      1.64 o
  -1  -3  16        3.90        0.77      1.65 o
   0  -3  16       52.86       55.48      1.97 o
   1  -3  16        0.36       -0.59      1.81 o
   2  -3  16       43.53       40.92      2.86 o
   3  -3  16       36.34       31.48      3.53 o
   4  -3  16       46.91       39.74      3.90 o
   5  -3  16       27.78       24.02      3.79 o
  -6  -2  16       46.15       47.76      4.01 o
  -5  -2  16       12.83       14.56      2.64 o
  -4  -2  16        0.56       -0.73      0.92 o
  -3  -2  16        2.04        0.93      1.07 o
  -2  -2  16       32.03       34.71      2.10 o
  -1  -2  16        2.98        2.99      0.99 o
   0  -2  16       91.66       93.03      3.00 o
   1  -2  16      198.90      200.60      7.04 o
   2  -2  16      138.92      129.58      4.92 o
   3  -2  16       12.57       14.23      3.29 o
   4  -2  16        0.45       -0.34      1.84 o
   5  -2  16        0.80        0.32      1.42 o
  -6  -1  16      106.92      111.74      4.56 o
  -5  -1  16        4.57        6.04      2.30 o
  -4  -1  16       95.66      106.49      4.22 o
  -3  -1  16        0.82        0.34      1.01 o
  -2  -1  16      667.63      660.24     14.41 o
  -1  -1  16      259.15      257.48      4.74 o
   0  -1  16        1.45        1.53      0.97 o
   1  -1  16      171.06      172.97      4.16 o
   2  -1  16       99.54       94.87      4.26 o
   3  -1  16       64.60       63.81      3.62 o
   4  -1  16        7.84        8.43      1.93 o
  -6   0  16       36.02       33.94      2.73 o
  -5   0  16        0.12        0.54      0.87 o
  -4   0  16        8.58        8.56      1.65 o
  -3   0  16       24.09       18.77      2.50 o
  -2   0  16       39.85       40.90      2.82 o
  -1   0  16        4.47        6.49      1.62 o
   0   0  16        0.91        0.58      0.94 o
   1   0  16      125.89      123.13      3.45 o
   2   0  16        0.94        1.29      1.40 o
   3   0  16       10.24        8.55      1.92 o
   4   0  16        0.03       -0.85      1.78 o
  -6   1  16        1.54        1.75      1.21 o
  -5   1  16        0.96        1.19      0.97 o
  -4   1  16        3.72        4.85      1.38 o
  -3   1  16       87.08       86.69      3.30 o
  -2   1  16       47.26       44.92      2.98 o
  -1   1  16       19.25       20.75      1.33 o
   0   1  16       62.30       64.63      2.99 o
   1   1  16       18.30       16.31      2.68 o
   2   1  16        1.42        0.95      1.35 o
   3   1  16       93.02       79.64      5.28 o
  -5   2  16       22.76       25.43      2.04 o
  -4   2  16        6.95        6.13      1.52 o
  -3   2  16       69.74       65.08      2.95 o
  -2   2  16       43.96       46.24      3.03 o
  -1   2  16       36.11       36.57      1.66 o
   0   2  16       16.46       14.91      2.36 o
   1   2  16        0.06        0.65      1.00 o
   2   2  16        3.42        1.70      1.98 o
   3   2  16        3.18        3.14      2.12 o
  -5   3  16      352.07      401.84      9.96 o
  -4   3  16       30.37       28.65      3.59 o
  -3   3  16       29.91       32.33      2.62 o
  -2   3  16        2.94        0.51      1.58 o
  -1   3  16       40.03       36.12      3.39 o
   0   3  16       28.80       30.82      4.21 o
   1   3  16       34.08       39.48      3.65 o
   2   3  16        0.99       -0.48      1.84 o
  -3   4  16        4.31        5.67      1.55 o
  -2   4  16      142.64      148.46      7.12 o
  -1   4  16        2.93        4.78      1.95 o
   0   4  16        3.11        2.51      1.34 o
  -2  -9  17        0.77       -0.08      1.04 o
  -1  -9  17        0.22       -0.11      1.87 o
   0  -9  17       14.57       16.19      3.00 o
   1  -9  17        0.11        1.16      2.09 o
  -3  -8  17       17.33       14.22      2.32 o
  -2  -8  17       22.56       20.89      1.84 o
  -1  -8  17        8.67       11.65      1.53 o
   0  -8  17       19.05       14.75      2.83 o
   1  -8  17        6.28        3.98      2.29 o
   2  -8  17        4.49        4.66      2.46 o
  -4  -7  17      361.48      366.57     12.60 o
  -3  -7  17       19.77       26.06      2.94 o
  -2  -7  17        2.88        3.51      1.23 o
  -1  -7  17       32.01       27.58      2.00 o
   0  -7  17        4.06        8.20      2.32 o
   1  -7  17       16.46       13.00      2.80 o
   2  -7  17        6.93        8.64      1.84 o
   3  -7  17       70.16       70.62      5.26 o
  -5  -6  17       31.82       38.67      2.88 o
  -4  -6  17      200.09      200.51      8.39 o
  -3  -6  17       11.52        9.41      2.23 o
  -2  -6  17      142.57      142.18      4.37 o
  -1  -6  17        2.52        1.69      1.08 o
   0  -6  17      105.00      109.20      5.91 o
   1  -6  17       17.66       16.28      2.06 o
   2  -6  17       34.46       23.34      3.28 o
   3  -6  17        6.01        5.96      2.46 o
  -5  -5  17        5.15        3.98      1.44 o
  -4  -5  17        6.48        5.74      1.98 o
  -3  -5  17      264.77      269.98      9.92 o
  -2  -5  17       14.55       12.39      2.57 o
  -1  -5  17        9.20        8.10      1.38 o
   0  -5  17       41.75       46.77      3.84 o
   1  -5  17      170.12      164.78      5.33 o
   2  -5  17       19.24       17.69      2.94 o
   3  -5  17        1.93        0.90      1.95 o
   4  -5  17       37.59       41.32      4.21 o
  -5  -4  17       27.59       26.87      2.98 o
  -4  -4  17        0.62        1.14      1.16 o
  -3  -4  17        0.12       -0.48      1.36 o
  -2  -4  17       55.78       68.34      2.92 o
  -1  -4  17       55.30       51.07      4.99 o
   0  -4  17        0.18       -0.16      0.92 o
   1  -4  17        9.74       10.71      2.49 o
   2  -4  17       31.47       34.90      3.65 o
   3  -4  17        6.27        6.58      2.43 o
   4  -4  17       12.20       12.49      2.85 o
  -5  -3  17       57.00       63.45      3.38 o
  -4  -3  17        1.72        0.45      1.14 o
  -3  -3  17      109.00      104.37      5.57 o
  -2  -3  17        5.19        4.86      1.75 o
  -1  -3  17      311.73      320.25      6.74 o
   0  -3  17       28.97       28.20      1.86 o
   1  -3  17        0.01        0.16      1.33 o
   2  -3  17        1.88        0.11      1.84 o
   3  -3  17       25.98       27.27      3.48 o
   4  -3  17       75.23       72.21      5.37 o
  -5  -2  17       84.68       84.87      3.93 o
  -4  -2  17       21.00       26.74      2.36 o
  -3  -2  17       19.37       17.72      2.57 o
  -2  -2  17       17.79       13.37      2.29 o
  -1  -2  17       65.40       67.68      2.65 o
   0  -2  17       11.99       10.90      1.14 o
   1  -2  17      191.57      184.49      6.11 o
   2  -2  17       75.71       77.97      3.98 o
   3  -2  17       17.45       18.44      2.39 o
  -5  -1  17       88.07       91.28      4.10 o
  -4  -1  17       11.35        8.51      1.66 o
  -3  -1  17       33.88       41.29      3.70 o
  -2  -1  17       16.99       20.05      5.64 o
  -1  -1  17       34.84       35.85      2.01 o
   0  -1  17       77.09       82.15      2.89 o
   1  -1  17        9.68        9.84      2.74 o
   2  -1  17      179.90      177.32      6.15 o
   3  -1  17       22.94       24.87      3.42 o
  -5   0  17      119.86      148.85      6.61 o
  -4   0  17       19.62       17.24      2.12 o
  -3   0  17        0.64       -1.07      1.50 o
  -2   0  17        4.31        4.34      1.48 o
  -1   0  17        3.96        5.18      1.14 o
   0   0  17        4.26        4.53      1.16 o
   1   0  17        6.90        8.97      2.67 o
   2   0  17       29.70       28.68      3.36 o
   3   0  17        0.84        2.88      2.20 o
  -5   1  17        2.58        3.63      1.35 o
  -4   1  17      186.38      201.23      6.60 o
  -3   1  17        1.34       -0.25      1.55 o
  -2   1  17       13.53       13.93      2.49 o
  -1   1  17       67.50       72.15      4.55 o
   0   1  17       29.45       29.43      2.32 o
   1   1  17       24.25       23.43      3.17 o
   2   1  17       69.21       61.75      4.69 o
  -4   2  17        7.12        8.38      1.75 o
  -3   2  17       98.77      105.67      5.96 o
  -2   2  17      200.07      203.96      8.51 o
  -1   2  17      167.54      172.48      7.40 o
   0   2  17        4.51        5.88      1.39 o
   1   2  17       32.75       32.67      3.50 o
  -2   3  17       26.48       22.38      2.97 o
  -1   3  17       40.42       46.32      3.87 o
  -2  -7  18       16.99       15.54      2.29 o
  -1  -7  18       11.09       16.41      1.68 o
   0  -7  18       32.87       30.52      3.50 o
   1  -7  18       23.52       33.66      3.79 o
  -3  -6  18        5.28        6.73      2.12 o
  -2  -6  18       26.06       25.46      2.80 o
  -1  -6  18       22.19       21.38      1.84 o
   0  -6  18        0.06        2.97      1.95 o
   1  -6  18        9.11       11.78      2.80 o
   2  -6  18        7.43       15.29      2.14 o
  -4  -5  18       10.10        9.38      2.37 o
  -3  -5  18        9.63        9.07      2.18 o
  -2  -5  18        0.12       -0.42      1.44 o
  -1  -5  18        7.13        5.62      1.31 o
   0  -5  18        5.58        5.77      2.23 o
   1  -5  18       39.02       37.46      3.97 o
   2  -5  18        1.65        1.41      2.03 o
  -4  -4  18      222.22      217.69      8.99 o
  -3  -4  18        6.21        4.78      1.92 o
  -2  -4  18        3.59        2.23      1.64 o
  -1  -4  18       23.32       21.06      4.28 o
   0  -4  18       17.63       19.73      3.02 o
   1  -4  18       47.17       42.97      3.91 o
   2  -4  18       44.06       51.32      4.44 o
  -4  -3  18        1.74        4.07      1.98 o
  -3  -3  18       22.95       24.73      3.00 o
  -2  -3  18       11.96       11.08      2.23 o
  -1  -3  18       14.23       17.83      1.76 o
   0  -3  18       35.77       38.04      1.79 o
   1  -3  18       11.97       15.54      2.94 o
   2  -3  18       22.12       24.98      3.50 o
  -4  -2  18       59.98       56.44      3.31 o
  -3  -2  18       27.22       26.68      3.14 o
  -2  -2  18       11.74        7.23      2.01 o
  -1  -2  18      123.73      130.62      4.07 o
   0  -2  18       64.68       67.22      3.12 o
   1  -2  18        7.71        7.86      2.46 o
   2  -2  18      103.81       98.80      5.93 o
  -4  -1  18       80.51       86.99     11.64 o
  -3  -1  18       25.10       19.70      2.88 o
  -2  -1  18       20.04       23.60      2.88 o
  -1  -1  18       46.38       50.79      2.66 o
   0  -1  18        6.47        6.57      1.14 o
   1  -1  18        0.38        3.11      2.12 o
  -3   0  18       13.18       10.68      2.49 o
  -2   0  18       15.01       18.77      2.77 o
  -1   0  18       23.92       29.22      3.05 o
   0   0  18       27.92       29.91      1.75 o
 
